# Supplementary material for: A Source-Aware and Physically Interpretable Data-Driven Framework for Predicting Semi-Circular Bending (SCB) Fracture Energy of Fiber-Reinforced Asphalt Mixtures
Source: Materials (Basel). 2026 May 21;19(10):2172. doi: 10.3390/ma19102172 (PMC13208534; doi:10.3390/ma19102172)
Supplement: Supplementary file 1 [file materials-19-02172-s001.zip]

Archive with 6 entries (5 files):
- materials-4286020-Supplementary_Materials/
- materials-4286020-Supplementary_Materials/CodeS1_SourceAware_Validation.py
- materials-4286020-Supplementary_Materials/OutputS1_SourceAware_Validation_Outputs.zip
- materials-4286020-Supplementary_Materials/README_Supplementary_Materials.txt
- materials-4286020-Supplementary_Materials/TableS1_Final_SourceTracked_Dataset.xlsx
- materials-4286020-Supplementary_Materials/TableS2_SourceID_SampleCounts.csv
