# Supplementary material for: A Source-Aware and Physically Interpretable Data-Driven Framework for Predicting Semi-Circular Bending (SCB) Fracture Energy of Fiber-Reinforced Asphalt Mixtures
Source: Materials (Basel). 2026 May 21;19(10):2172. doi: 10.3390/ma19102172 (PMC13208534; doi:10.3390/ma19102172)
Supplement: Supplementary file 1 [file materials-19-02172-s001.zip › materials-4286020-Supplementary_Materials/CodeS1_SourceAware_Validation.py]

"""
Source-grouped and leave-one-study-out validation pipeline for the SCB fracture-energy database.

How to use
----------
1. Put the processed dataset in the same folder as this script. The file can be .xlsx or .csv.
2. The dataset should contain the following modeling columns:
   OAC, AV, Temp, Rate, Fiber%, L, D, E, TS, Gf or Fracture energy (Gf)
3. The dataset should contain Source_ID. If Source_ID is absent, the script will try to create it from
   one of these columns: Source, Reference, Ref, Paper, DOI, Title, Study.
4. Run:
   python source_grouped_loso_validation.py --data your_dataset.xlsx --out validation_outputs
5. Outputs:
   - source_id_checked_dataset.csv
   - random_split_metrics.csv
   - source_grouped_repeated_split_metrics.csv
   - groupkfold_metrics.csv
   - leave_one_study_out_metrics.csv
   - source_summary.csv

Important
---------
This script does not fabricate Source_ID. If no source/reference column is present, it will stop and ask
for a source column because source-aware validation is impossible without bibliographic grouping.
"""

from __future__ import annotations

import argparse
import os
import re
from pathlib import Path
from typing import Dict, Iterable, List, Tuple

import numpy as np
import pandas as pd
from sklearn.base import clone
from sklearn.ensemble import GradientBoostingRegressor, ExtraTreesRegressor, RandomForestRegressor
from sklearn.metrics import r2_score, mean_squared_error, mean_absolute_error
from sklearn.model_selection import GroupKFold, GroupShuffleSplit, LeaveOneGroupOut, train_test_split
from sklearn.pipeline import Pipeline
from sklearn.preprocessing import StandardScaler
from sklearn.neural_network import MLPRegressor

try:
    from xgboost import XGBRegressor  # type: ignore
    HAS_XGB = True
except Exception:
    HAS_XGB = False

try:
    from catboost import CatBoostRegressor  # type: ignore
    HAS_CATBOOST = True
except Exception:
    HAS_CATBOOST = False

FEATURE_ALIASES = {
    "OAC": ["OAC", "Optimum asphalt content", "optimum asphalt content", "optimum binder content"],
    "AV": ["AV", "Air voids", "air voids", "Va"],
    "Temp": ["Temp", "Temperature", "test temperature", "Test temperature", "T"],
    "Rate": ["Rate", "Loading rate", "loading rate", "displacement rate"],
    "Fiber%": ["Fiber%", "Fiber", "Fiber dosage", "fiber dosage", "fiber content", "Fiber content"],
    "L": ["L", "Fiber length", "fiber length", "Length"],
    "D": ["D", "Fiber diameter", "fiber diameter", "Diameter"],
    "E": ["E", "Fiber modulus", "Elastic modulus", "fiber elastic modulus", "Modulus"],
    "TS": ["TS", "Tensile strength", "fiber tensile strength", "Fiber tensile strength"],
}
TARGET_ALIASES = ["Gf", "Fracture energy (Gf)", "Fracture energy", "fracture energy", "G_f"]
SOURCE_ALIASES = ["Source_ID", "Source", "Reference", "Ref", "Paper", "DOI", "Title", "Study", "Source_ref"]


def normalize_columns(df: pd.DataFrame) -> pd.DataFrame:
    colmap: Dict[str, str] = {}
    lower_to_orig = {str(c).strip().lower(): c for c in df.columns}

    for canonical, aliases in FEATURE_ALIASES.items():
        for a in aliases:
            key = a.strip().lower()
            if key in lower_to_orig:
                colmap[lower_to_orig[key]] = canonical
                break
    for a in TARGET_ALIASES:
        key = a.strip().lower()
        if key in lower_to_orig:
            colmap[lower_to_orig[key]] = "Gf"
            break
    for a in SOURCE_ALIASES:
        key = a.strip().lower()
        if key in lower_to_orig:
            colmap[lower_to_orig[key]] = "Source_ID" if a == "Source_ID" else "Source_raw"
            break

    return df.rename(columns=colmap)


def make_source_id(df: pd.DataFrame) -> pd.DataFrame:
    if "Source_ID" in df.columns:
        df["Source_ID"] = df["Source_ID"].astype(str).str.strip()
        return df
    if "Source_raw" not in df.columns:
        raise ValueError(
            "No Source_ID or source/reference column was found. Add one column such as Source_ID, Reference, DOI, Paper, or Study."
        )
    raw = df["Source_raw"].astype(str).fillna("Unknown").str.strip()
    # Clean source names but preserve one-to-one grouping.
    clean = raw.str.replace(r"\s+", " ", regex=True)
    unique = {v: f"S{i+1:02d}" for i, v in enumerate(sorted(clean.unique()))}
    df["Source_ID"] = clean.map(unique)
    df["Source_ref"] = clean
    return df


def coerce_numeric(df: pd.DataFrame, cols: Iterable[str]) -> pd.DataFrame:
    for c in cols:
        if c in df.columns:
            df[c] = pd.to_numeric(df[c], errors="coerce")
    return df


def metrics(y_true: np.ndarray, y_pred: np.ndarray) -> Dict[str, float]:
    mse = mean_squared_error(y_true, y_pred)
    return {
        "R2": r2_score(y_true, y_pred) if len(np.unique(y_true)) > 1 else np.nan,
        "MSE_scaled": mse,
        "RMSE_scaled": float(np.sqrt(mse)),
        "MAE_scaled": float(mean_absolute_error(y_true, y_pred)),
        "RMSE_Gf_kJ_m2": float(np.sqrt(mse) / 100.0),
        "MAE_Gf_kJ_m2": float(mean_absolute_error(y_true, y_pred) / 100.0),
        "n_test": int(len(y_true)),
    }


def build_models(random_state: int = 42) -> Dict[str, object]:
    models: Dict[str, object] = {}
    if HAS_CATBOOST:
        models["CatBoost"] = CatBoostRegressor(iterations=60, learning_rate=0.08, depth=5, verbose=False, random_state=random_state)
    if HAS_XGB:
        models["XGBoost"] = XGBRegressor(n_estimators=60, learning_rate=0.08, max_depth=3, objective="reg:squarederror", random_state=random_state)
    models["GBM"] = GradientBoostingRegressor(n_estimators=60, learning_rate=0.08, max_depth=3, random_state=random_state)
    models["ExtraTrees"] = ExtraTreesRegressor(n_estimators=40, min_samples_leaf=1, min_samples_split=2, random_state=random_state)
    models["MLP"] = Pipeline([
        ("scaler", StandardScaler()),
        ("mlp", MLPRegressor(hidden_layer_sizes=(24, 12), batch_size=16, max_iter=150, random_state=random_state))
    ])
    return models


def fit_predict(model, X_train, y_train, X_test):
    m = clone(model)
    m.fit(X_train, y_train)
    return m.predict(X_test)


def evaluate_split(models: Dict[str, object], X, y, train_idx, test_idx, extra: Dict[str, object]) -> List[Dict[str, object]]:
    rows = []
    X_train, X_test = X.iloc[train_idx], X.iloc[test_idx]
    y_train, y_test = y.iloc[train_idx], y.iloc[test_idx]
    for name, model in models.items():
        try:
            pred = fit_predict(model, X_train, y_train, X_test)
            row = {"Model": name, **extra, **metrics(y_test.to_numpy(), np.asarray(pred))}
            rows.append(row)
        except Exception as e:
            rows.append({"Model": name, **extra, "error": str(e), "n_test": len(test_idx)})
    return rows


def main():
    parser = argparse.ArgumentParser()
    parser.add_argument("--data", required=True, help="Path to processed .xlsx or .csv dataset")
    parser.add_argument("--out", default="validation_outputs", help="Output folder")
    parser.add_argument("--target-scale", type=float, default=100.0, help="Scale factor y*=scale*Gf. Default: 100")
    parser.add_argument("--min-source-size", type=int, default=2, help="Minimum records per Source_ID for LOSO reporting")
    args = parser.parse_args()

    data_path = Path(args.data)
    out_dir = Path(args.out)
    out_dir.mkdir(parents=True, exist_ok=True)

    if data_path.suffix.lower() in [".xlsx", ".xls"]:
        df = pd.read_excel(data_path)
    else:
        df = pd.read_csv(data_path)
    df = normalize_columns(df)
    df = make_source_id(df)

    feature_cols = list(FEATURE_ALIASES.keys())
    needed = feature_cols + ["Gf", "Source_ID"]
    missing = [c for c in needed if c not in df.columns]
    if missing:
        raise ValueError(f"Missing required columns after normalization: {missing}. Current columns: {list(df.columns)}")

    df = coerce_numeric(df, feature_cols + ["Gf"])
    model_df = df.dropna(subset=feature_cols + ["Gf", "Source_ID"]).copy()
    model_df["Record_ID"] = [f"{sid}-R{i+1:03d}" for i, sid in enumerate(model_df["Source_ID"].astype(str))]
    model_df["y_scaled"] = model_df["Gf"] * args.target_scale
    model_df.to_csv(out_dir / "source_id_checked_dataset.csv", index=False, encoding="utf-8-sig")

    source_summary = (model_df.groupby("Source_ID")
                      .agg(n_records=("Gf", "size"),
                           Gf_mean=("Gf", "mean"),
                           Gf_min=("Gf", "min"),
                           Gf_max=("Gf", "max"),
                           Fiber_min=("Fiber%", "min"),
                           Fiber_max=("Fiber%", "max"),
                           Temp_min=("Temp", "min"),
                           Temp_max=("Temp", "max"))
                      .reset_index())
    if "Source_ref" in model_df.columns:
        refs = model_df.groupby("Source_ID")["Source_ref"].first().reset_index()
        source_summary = source_summary.merge(refs, on="Source_ID", how="left")
    source_summary.to_csv(out_dir / "source_summary.csv", index=False, encoding="utf-8-sig")

    X = model_df[feature_cols]
    y = model_df["y_scaled"]
    groups = model_df["Source_ID"].astype(str).to_numpy()
    models = build_models(random_state=42)

    # Random baseline split
    train_idx, test_idx = train_test_split(np.arange(len(model_df)), test_size=0.2, random_state=42)
    rows = evaluate_split(models, X, y, train_idx, test_idx, {"Validation": "Random 80/20", "Split": 1})
    pd.DataFrame(rows).to_csv(out_dir / "random_split_metrics.csv", index=False, encoding="utf-8-sig")

    # Repeated source-grouped train-test splits
    gss = GroupShuffleSplit(n_splits=30, test_size=0.2, random_state=42)
    rows = []
    for split_id, (tr, te) in enumerate(gss.split(X, y, groups), start=1):
        rows.extend(evaluate_split(models, X, y, tr, te, {"Validation": "Source-grouped repeated split", "Split": split_id}))
    gss_df = pd.DataFrame(rows)
    gss_df.to_csv(out_dir / "source_grouped_repeated_split_metrics.csv", index=False, encoding="utf-8-sig")
    summary = gss_df.groupby("Model").agg(
        R2_mean=("R2", "mean"), R2_std=("R2", "std"),
        RMSE_Gf_mean=("RMSE_Gf_kJ_m2", "mean"), RMSE_Gf_std=("RMSE_Gf_kJ_m2", "std"),
        MAE_Gf_mean=("MAE_Gf_kJ_m2", "mean"), MAE_Gf_std=("MAE_Gf_kJ_m2", "std")
    ).reset_index()
    summary.to_csv(out_dir / "source_grouped_repeated_split_summary.csv", index=False, encoding="utf-8-sig")

    # GroupKFold if sufficient groups
    n_groups = len(np.unique(groups))
    k = min(5, n_groups)
    if k >= 2:
        rows = []
        gkf = GroupKFold(n_splits=k)
        for fold, (tr, te) in enumerate(gkf.split(X, y, groups), start=1):
            rows.extend(evaluate_split(models, X, y, tr, te, {"Validation": f"GroupKFold-{k}", "Fold": fold}))
        pd.DataFrame(rows).to_csv(out_dir / "groupkfold_metrics.csv", index=False, encoding="utf-8-sig")

    # Leave-one-study-out
    logo = LeaveOneGroupOut()
    rows = []
    for tr, te in logo.split(X, y, groups):
        held_source = groups[te][0]
        if len(te) < args.min_source_size:
            continue
        rows.extend(evaluate_split(models, X, y, tr, te, {"Validation": "Leave-one-study-out", "Held_out_Source_ID": held_source}))
    pd.DataFrame(rows).to_csv(out_dir / "leave_one_study_out_metrics.csv", index=False, encoding="utf-8-sig")

    print(f"Finished. Outputs saved to: {out_dir.resolve()}")
    print(f"Number of model records: {len(model_df)}; number of Source_ID groups: {len(np.unique(groups))}")
    print("Use source_grouped_repeated_split_summary.csv and leave_one_study_out_metrics.csv for the revised manuscript.")


if __name__ == "__main__":
    main()
