# Supplementary material for: A Source-Aware and Physically Interpretable Data-Driven Framework for Predicting Semi-Circular Bending (SCB) Fracture Energy of Fiber-Reinforced Asphalt Mixtures
Source: Materials (Basel). 2026 May 21;19(10):2172. doi: 10.3390/ma19102172 (PMC13208534; doi:10.3390/ma19102172)
Supplement: Supplementary file 1 [file materials-19-02172-s001.zip › materials-4286020-Supplementary_Materials/README_Supplementary_Materials.txt]

Supplementary Materials for revised manuscript

Table S1: Final source-tracked SCB fracture-energy modeling dataset with RecordID and SourceID fields.
Table S2: SourceID sample-count summary for the final modeling dataset.
Code S1: Python script for source-aware validation, including grouped and leave-one-source-out diagnostics.
Output S1: Source-aware validation output files.

The manuscript cites the original literature sources used to construct the dataset.
