# Supplementary material for: A Source-Aware and Physically Interpretable Data-Driven Framework for Predicting Semi-Circular Bending (SCB) Fracture Energy of Fiber-Reinforced Asphalt Mixtures
Source: Materials (Basel). 2026 May 21;19(10):2172. doi: 10.3390/ma19102172 (PMC13208534; doi:10.3390/ma19102172)
Supplement: Supplementary file 1 [file materials-19-02172-s001.zip › materials-4286020-Supplementary_Materials/TableS1_Final_SourceTracked_Dataset.xlsx]

## Sheet: data_gf_scb
RecordID	SourceID	ExtractedFrom	TestMethod	OutputMetric	OutputValue	OutputUnit	TestTemperature_C	TestTemperature_F	LoadingRate_mm_min	MixtureType	MixID	BinderType	Gradation	OAC_pct	AirVoids_pct	FiberType	FiberSubtype	FiberContent_pct	FiberContent_Basis	FiberLength_mm	FiberLength_in	FiberDiameter_um	FiberModulus_GPa	FiberTensileStrength_MPa	Notes	Confidence	DataType	OutputUnit_norm	AspectRatio_LD	LogGf
S4_Gf-10C_11	AlbertaInnovates2021_Hesp	Table 9 (Fracture Energy Gf at −10 °C)	SCB	FractureEnergy_Gf	181	J/m2	-10		1	A3	A3			5.12246	6.05632			0		0		0	0	0	IMPUTED_FIELDS: OAC/AV/Rate/FiberProps where missing.		Table	J/m2	0	2.25768
S4_Gf-10C_12	AlbertaInnovates2021_Hesp	Table 9 (Fracture Energy Gf at −10 °C)	SCB	FractureEnergy_Gf	364	J/m2	-10		0.5	A3	A3-PET			5.15142	4.29812	PET		0.3	wt% of mixture	0		0	0	0	IMPUTED_FIELDS: OAC/AV/Rate/FiberProps where missing.		Table	J/m2	0	2.5611
S4_Gf-10C_7	AlbertaInnovates2021_Hesp	Table 9 (Fracture Energy Gf at −10 °C)	SCB	FractureEnergy_Gf	334	J/m2	-10		10	A6	A6			5.73765	5.63572			0		0		0	0	0	IMPUTED_FIELDS: OAC/AV/Rate/FiberProps where missing.		Table	J/m2	0	2.52375
S4_Gf-10C_8	AlbertaInnovates2021_Hesp	Table 9 (Fracture Energy Gf at −10 °C)	SCB	FractureEnergy_Gf	356	J/m2	-10		5	A6	A6-PET			5.82514	5.54886	PET		0.3	wt% of mixture	0		0	0	0	IMPUTED_FIELDS: OAC/AV/Rate/FiberProps where missing.		Table	J/m2	0	2.55145
S4_Gf-10C_5	AlbertaInnovates2021_Hesp	Table 9 (Fracture Energy Gf at −10 °C)	SCB	FractureEnergy_Gf	166	J/m2	-10		0.5	C6	C6			5.14633	8.20811			0		0		0	0	0	IMPUTED_FIELDS: OAC/AV/Rate/FiberProps where missing.		Table	J/m2	0	2.22011
S4_Gf-10C_6	AlbertaInnovates2021_Hesp	Table 9 (Fracture Energy Gf at −10 °C)	SCB	FractureEnergy_Gf	248	J/m2	-10		0.5	C6	C6-PET			5.11337	3.96197	PET		0.3	wt% of mixture	0		0	0	0	IMPUTED_FIELDS: OAC/AV/Rate/FiberProps where missing.		Table	J/m2	0	2.39445
S4_Gf-10C_3	AlbertaInnovates2021_Hesp	Table 9 (Fracture Energy Gf at −10 °C)	SCB	FractureEnergy_Gf	207	J/m2	-10		5	CL58-28	CL58-28	PG58-28		4.89813	5.18586			0		0		0	0	0	IMPUTED_FIELDS: OAC/AV/Rate/FiberProps where missing.		Table	J/m2	0	2.31597
S4_Gf-10C_4	AlbertaInnovates2021_Hesp	Table 9 (Fracture Energy Gf at −10 °C)	SCB	FractureEnergy_Gf	281	J/m2	-10		0.5	CL58-28	CL58-28-PET	PG58-28		5.15469	3.56686	PET		0.3	wt% of mixture	0		0	0	0	IMPUTED_FIELDS: OAC/AV/Rate/FiberProps where missing.		Table	J/m2	0	2.44871
S4_Gf-10C_1	AlbertaInnovates2021_Hesp	Table 9 (Fracture Energy Gf at −10 °C)	SCB	FractureEnergy_Gf	109	J/m2	-10		0.5	CL64-22	CL64-22	PG64-22		4.88255	2.73564			0		0		0	0	0	IMPUTED_FIELDS: OAC/AV/Rate/FiberProps where missing.		Table	J/m2	0	2.03743
S4_Gf-10C_2	AlbertaInnovates2021_Hesp	Table 9 (Fracture Energy Gf at −10 °C)	SCB	FractureEnergy_Gf	169	J/m2	-10		1	CL64-22	CL64-22-PET	PG64-22		5.33783	4.9255	PET		0.3	wt% of mixture	0		0	0	0	IMPUTED_FIELDS: OAC/AV/Rate/FiberProps where missing.		Table	J/m2	0	2.22789
S4_Gf-10C_9	AlbertaInnovates2021_Hesp	Table 9 (Fracture Energy Gf at −10 °C)	SCB	FractureEnergy_Gf	375	J/m2	-10		0.5	PR5	PR5			5.93461	7.94057			0		0		0	0	0	IMPUTED_FIELDS: OAC/AV/Rate/FiberProps where missing.		Table	J/m2	0	2.57403
S4_Gf-10C_10	AlbertaInnovates2021_Hesp	Table 9 (Fracture Energy Gf at −10 °C)	SCB	FractureEnergy_Gf	439	J/m2	-10		5	PR5	PR5-PET			6.04076	5.61743	PET		0.3	wt% of mixture	0		0	0	0	IMPUTED_FIELDS: OAC/AV/Rate/FiberProps where missing.		Table	J/m2	0	2.64246
S4_Gf20C_7	AlbertaInnovates2021_Hesp	Table 8 (Fracture Energy Gf at 20 °C)	SCB	FractureEnergy_Gf	40	J/m2	20		0.5	A3	A3			5.74222	3.84503			0		0		0	0	0	IMPUTED_FIELDS: OAC/AV/Rate/FiberProps where missing.		Table	J/m2	0	1.60206
S4_Gf20C_8	AlbertaInnovates2021_Hesp	Table 8 (Fracture Energy Gf at 20 °C)	SCB	FractureEnergy_Gf	126	J/m2	20		0.5	A3	A3-PET			4.92953	3.93897	PET		0.3	wt% of mixture	0		0	0	0	IMPUTED_FIELDS: OAC/AV/Rate/FiberProps where missing.		Table	J/m2	0	2.10037
S4_Gf20C_9	AlbertaInnovates2021_Hesp	Table 8 (Fracture Energy Gf at 20 °C)	SCB	FractureEnergy_Gf	4.9	J/m2	20		0.5	A4	A4			6.01335	5.78008			0		0		0	0	0	IMPUTED_FIELDS: OAC/AV/Rate/FiberProps where missing.		Table	J/m2	0	0.690196
S4_Gf20C_10	AlbertaInnovates2021_Hesp	Table 8 (Fracture Energy Gf at 20 °C)	SCB	FractureEnergy_Gf	15	J/m2	20		1	A4	A4-PET			5.31591	7.04303	PET		0.3	wt% of mixture	0		0	0	0	IMPUTED_FIELDS: OAC/AV/Rate/FiberProps where missing.		Table	J/m2	0	1.17609
S4_Gf20C_15	AlbertaInnovates2021_Hesp	Table 8 (Fracture Energy Gf at 20 °C)	SCB	FractureEnergy_Gf	58	J/m2	20		1	A5	A5			5.74848	7.94353			0		0		0	0	0	IMPUTED_FIELDS: OAC/AV/Rate/FiberProps where missing.		Table	J/m2	0	1.76343
S4_Gf20C_16	AlbertaInnovates2021_Hesp	Table 8 (Fracture Energy Gf at 20 °C)	SCB	FractureEnergy_Gf	26	J/m2	20		10	A5	A5-PET			6.19339	4.51607	PET		0.3	wt% of mixture	0		0	0	0	IMPUTED_FIELDS: OAC/AV/Rate/FiberProps where missing.		Table	J/m2	0	1.41497
S4_Gf20C_5	AlbertaInnovates2021_Hesp	Table 8 (Fracture Energy Gf at 20 °C)	SCB	FractureEnergy_Gf	63	J/m2	20		10	CL46-34	CL46-34	PG46-34		4.86223	4.7191			0		0		0	0	0	IMPUTED_FIELDS: OAC/AV/Rate/FiberProps where missing.		Table	J/m2	0	1.79934
S4_Gf20C_6	AlbertaInnovates2021_Hesp	Table 8 (Fracture Energy Gf at 20 °C)	SCB	FractureEnergy_Gf	51	J/m2	20		0.5	CL46-34	CL46-34-PET	PG46-34		5.8295	5.79358	PET		0.3	wt% of mixture	0		0	0	0	IMPUTED_FIELDS: OAC/AV/Rate/FiberProps where missing.		Table	J/m2	0	1.70757
S4_Gf20C_3	AlbertaInnovates2021_Hesp	Table 8 (Fracture Energy Gf at 20 °C)	SCB	FractureEnergy_Gf	105	J/m2	20		10	CL58-28	CL58-28	PG58-28		5.21239	7.07657			0		0		0	0	0	IMPUTED_FIELDS: OAC/AV/Rate/FiberProps where missing.		Table	J/m2	0	2.02119
S4_Gf20C_4	AlbertaInnovates2021_Hesp	Table 8 (Fracture Energy Gf at 20 °C)	SCB	FractureEnergy_Gf	111	J/m2	20		0.5	CL58-28	CL58-28-PET	PG58-28		5.44545	4.94839	PET		0.3	wt% of mixture	0		0	0	0	IMPUTED_FIELDS: OAC/AV/Rate/FiberProps where missing.		Table	J/m2	0	2.04532
S4_Gf20C_1	AlbertaInnovates2021_Hesp	Table 8 (Fracture Energy Gf at 20 °C)	SCB	FractureEnergy_Gf	140	J/m2	20		0.5	CL64-22	CL64-22	PG64-22		5.88987	6.65648			0		0		0	0	0	IMPUTED_FIELDS: OAC/AV/Rate/FiberProps where missing.		Table	J/m2	0	2.14613
S4_Gf20C_2	AlbertaInnovates2021_Hesp	Table 8 (Fracture Energy Gf at 20 °C)	SCB	FractureEnergy_Gf	237	J/m2	20		0.5	CL64-22	CL64-22-PET	PG64-22		6.38572	3.67173	PET		0.3	wt% of mixture	0		0	0	0	IMPUTED_FIELDS: OAC/AV/Rate/FiberProps where missing.		Table	J/m2	0	2.37475
S4_Gf20C_11	AlbertaInnovates2021_Hesp	Table 8 (Fracture Energy Gf at 20 °C)	SCB	FractureEnergy_Gf	52	J/m2	20		0.5	PR4	PR4			5.53007	5.49777			0		0		0	0	0	IMPUTED_FIELDS: OAC/AV/Rate/FiberProps where missing.		Table	J/m2	0	1.716
S4_Gf20C_12	AlbertaInnovates2021_Hesp	Table 8 (Fracture Energy Gf at 20 °C)	SCB	FractureEnergy_Gf	67	J/m2	20		0.5	PR4	PR4-PET			5.77832	5.73236	PET		0.3	wt% of mixture	0		0	0	0	IMPUTED_FIELDS: OAC/AV/Rate/FiberProps where missing.		Table	J/m2	0	1.82607
S4_Gf20C_13	AlbertaInnovates2021_Hesp	Table 8 (Fracture Energy Gf at 20 °C)	SCB	FractureEnergy_Gf	22	J/m2	20		0.5	PR5	PR5			5.8355	4.57065			0		0		0	0	0	IMPUTED_FIELDS: OAC/AV/Rate/FiberProps where missing.		Table	J/m2	0	1.34242
S4_Gf20C_14	AlbertaInnovates2021_Hesp	Table 8 (Fracture Energy Gf at 20 °C)	SCB	FractureEnergy_Gf	74	J/m2	20		0.5	PR5	PR5-PET			5.91181	5.27375	PET		0.3	wt% of mixture	0		0	0	0	IMPUTED_FIELDS: OAC/AV/Rate/FiberProps where missing.		Table	J/m2	0	1.86923
AUTO_00075	Marasteanu2007_ROSA38925	Table 6.12	SCB	FractureEnergy_Gf	800.2	J/m2	-42		0.5		MnROAD 35			5.30555	4.53237	Polypropylene		0.162002		9.74		30.5387	3.7549	506.533	FractureToughness_MPa_sqrtm=0.884; Toughness_CV=6.4; Energy_CV=6.6 | IMPUTED_FIELDS: OAC/AV/Rate/FiberProps where missing.	High	Table	J/m2	318.94	2.9032
AUTO_00096	Marasteanu2007_ROSA38925	Table 6.12	SCB	FractureEnergy_Gf	294	J/m2	-36		0.5		IL I74			5.3505	7.21346			0		0		0	0	0	FractureToughness_MPa_sqrtm=0.579; Toughness_CV=51.1; Energy_CV=52.2 | IMPUTED_FIELDS: OAC/AV/Rate/FiberProps where missing.	High	Table	J/m2	0	2.46835
AUTO_00093	Marasteanu2007_ROSA38925	Table 6.12	SCB	FractureEnergy_Gf	166.2	J/m2	-36		0.5		IL US20 7			4.68594	7.41096	Polypropylene		0.377043		14.838		38.6454	3.4429	534.43	FractureToughness_MPa_sqrtm=0.574; Toughness_CV=40.4; Energy_CV=54.1 | IMPUTED_FIELDS: OAC/AV/Rate/FiberProps where missing.	High	Table	J/m2	383.952	2.22063
AUTO_00081	Marasteanu2007_ROSA38925	Table 6.12	SCB	FractureEnergy_Gf	412.2	J/m2	-36		0.5		MN75 4			5.6443	5.51465	Polyester		0.325071		12.2164		22.6543	9.92802	997.416	FractureToughness_MPa_sqrtm=1.049; Toughness_CV=5.1; Energy_CV=16.3 | IMPUTED_FIELDS: OAC/AV/Rate/FiberProps where missing.	High	Table	J/m2	539.255	2.61511
AUTO_00066	Marasteanu2007_ROSA38925	Table 6.12	SCB	FractureEnergy_Gf	108	J/m2	-36		1		MnROAD 19			6.33284	8.54875			0		0		0	0	0	FractureToughness_MPa_sqrtm=0.768; Toughness_CV=16.7; Energy_CV=62.0 | IMPUTED_FIELDS: OAC/AV/Rate/FiberProps where missing.	High	Table	J/m2	0	2.03342
AUTO_00072	Marasteanu2007_ROSA38925	Table 6.12	SCB	FractureEnergy_Gf	373.6	J/m2	-36		1		MnROAD 34			5.45845	4.29305			0		0		0	0	0	FractureToughness_MPa_sqrtm=0.956; Toughness_CV=10.6; Energy_CV=22.2 | IMPUTED_FIELDS: OAC/AV/Rate/FiberProps where missing.	High	Table	J/m2	0	2.57241
AUTO_00084	Marasteanu2007_ROSA38925	Table 6.12	SCB	FractureEnergy_Gf	266.5	J/m2	-36		1		WI US 45			5.8869	5.56154			0		0		0	0	0	FractureToughness_MPa_sqrtm=0.795; Toughness_CV=7.6; Energy_CV=7.8 | IMPUTED_FIELDS: OAC/AV/Rate/FiberProps where missing.	High	Table	J/m2	0	2.4257
AUTO_00090	Marasteanu2007_ROSA38925	Table 6.12	SCB	FractureEnergy_Gf	180.7	J/m2	-30		1		IL US20 6			5.2426	4.28222			0		0		0	0	0	FractureToughness_MPa_sqrtm=0.732; Toughness_CV=7.2; Energy_CV=62.6 | IMPUTED_FIELDS: OAC/AV/Rate/FiberProps where missing.	High	Table	J/m2	0	2.25696
AUTO_00078	Marasteanu2007_ROSA38925	Table 6.12	SCB	FractureEnergy_Gf	356.5	J/m2	-30		5		MN75 2			5.12652	6.55956			0		0		0	0	0	FractureToughness_MPa_sqrtm=0.795; Toughness_CV=23.0; Energy_CV=16.2 | IMPUTED_FIELDS: OAC/AV/Rate/FiberProps where missing.	High	Table	J/m2	0	2.55206
AUTO_00063	Marasteanu2007_ROSA38925	Table 6.12	SCB	FractureEnergy_Gf	162.8	J/m2	-30		1		MnROAD 03			6.73355	6.5039	Aramid		0.164457		11.3736		12.9639	100.656	2858.95	FractureToughness_MPa_sqrtm=0.792; Toughness_CV=13.5; Energy_CV=50.7 | IMPUTED_FIELDS: OAC/AV/Rate/FiberProps where missing.	High	Table	J/m2	877.334	2.21165
AUTO_00069	Marasteanu2007_ROSA38925	Table 6.12	SCB	FractureEnergy_Gf	233	J/m2	-30		0.5		MnROAD 33			6.43097	6.32962			0		0		0	0	0	FractureToughness_MPa_sqrtm=0.762; Toughness_CV=10.3; Energy_CV=17.2 | IMPUTED_FIELDS: OAC/AV/Rate/FiberProps where missing.	High	Table	J/m2	0	2.36736
AUTO_00074	Marasteanu2007_ROSA38925	Table 6.12	SCB	FractureEnergy_Gf	282	J/m2	-30		0.5		MnROAD 35			5.39265	4.86652			0		0		0	0	0	FractureToughness_MPa_sqrtm=0.925; Toughness_CV=12.8; Energy_CV=10.5 | IMPUTED_FIELDS: OAC/AV/Rate/FiberProps where missing.	High	Table	J/m2	0	2.45025
AUTO_00099	Marasteanu2007_ROSA38925	Table 6.12	SCB	FractureEnergy_Gf	163.3	J/m2	-30		5		ND 18			5.72819	6.51921	Polyester		0.217164		15.4512		22.8953	10.2824	779.854	FractureToughness_MPa_sqrtm=0.606; Toughness_CV=6.3; Energy_CV=83.6 | IMPUTED_FIELDS: OAC/AV/Rate/FiberProps where missing.	High	Table	J/m2	674.861	2.21299
AUTO_00087	Marasteanu2007_ROSA38925	Table 6.12	SCB	FractureEnergy_Gf	231.1	J/m2	-30		0.5		WI STH 73			5.2887	6.24809			0		0		0	0	0	FractureToughness_MPa_sqrtm=0.93; Toughness_CV=7.4; Energy_CV=95.4 | IMPUTED_FIELDS: OAC/AV/Rate/FiberProps where missing.	High	Table	J/m2	0	2.3638
AUTO_00095	Marasteanu2007_ROSA38925	Table 6.12	SCB	FractureEnergy_Gf	213	J/m2	-24		0.5		IL I74			6.21151	6.1232			0		0		0	0	0	FractureToughness_MPa_sqrtm=0.586; Toughness_CV=25.1; Energy_CV=n/a | IMPUTED_FIELDS: OAC/AV/Rate/FiberProps where missing.	High	Table	J/m2	0	2.32838
AUTO_00092	Marasteanu2007_ROSA38925	Table 6.12	SCB	FractureEnergy_Gf	309.1	J/m2	-24		10		IL US20 7			4.71371	6.54016	Polyester		0.344859		12.0402		25.6381	9.69037	1050.98	FractureToughness_MPa_sqrtm=0.677; Toughness_CV=16.0; Energy_CV=117.0 | IMPUTED_FIELDS: OAC/AV/Rate/FiberProps where missing.	High	Table	J/m2	469.621	2.4901
AUTO_00080	Marasteanu2007_ROSA38925	Table 6.12	SCB	FractureEnergy_Gf	481.3	J/m2	-24		0.5		MN75 4			5.35776	6.41926			0		0		0	0	0	FractureToughness_MPa_sqrtm=1.023; Toughness_CV=5.8; Energy_CV=12.6 | IMPUTED_FIELDS: OAC/AV/Rate/FiberProps where missing.	High	Table	J/m2	0	2.68242
AUTO_00065	Marasteanu2007_ROSA38925	Table 6.12	SCB	FractureEnergy_Gf	257.9	J/m2	-24		0.5		MnROAD 19			5.90138	8.79829			0		0		0	0	0	FractureToughness_MPa_sqrtm=0.69; Toughness_CV=17.3; Energy_CV=20.2 | IMPUTED_FIELDS: OAC/AV/Rate/FiberProps where missing.	High	Table	J/m2	0	2.41145
AUTO_00071	Marasteanu2007_ROSA38925	Table 6.12	SCB	FractureEnergy_Gf	424.3	J/m2	-24		1		MnROAD 34			6.12227	5.01363			0		0		0	0	0	FractureToughness_MPa_sqrtm=0.882; Toughness_CV=5.7; Energy_CV=41.3 | IMPUTED_FIELDS: OAC/AV/Rate/FiberProps where missing.	High	Table	J/m2	0	2.62767
AUTO_00083	Marasteanu2007_ROSA38925	Table 6.12	SCB	FractureEnergy_Gf	320.6	J/m2	-24		10		WI US 45			5.38554	6.84002			0		0		0	0	0	FractureToughness_MPa_sqrtm=0.702; Toughness_CV=26.6; Energy_CV=46.9 | IMPUTED_FIELDS: OAC/AV/Rate/FiberProps where missing.	High	Table	J/m2	0	2.50596
AUTO_00089	Marasteanu2007_ROSA38925	Table 6.12	SCB	FractureEnergy_Gf	367.4	J/m2	-18		0.5		IL US20 6			6.55318	4.0216			0		0		0	0	0	FractureToughness_MPa_sqrtm=0.707; Toughness_CV=2.0; Energy_CV=43.0 | IMPUTED_FIELDS: OAC/AV/Rate/FiberProps where missing.	High	Table	J/m2	0	2.56514
AUTO_00077	Marasteanu2007_ROSA38925	Table 6.12	SCB	FractureEnergy_Gf	353.9	J/m2	-18		1		MN75 2			5.62184	5.02491	Steel		0.575245		28.3528		220.776	216.138	2784.02	FractureToughness_MPa_sqrtm=0.774; Toughness_CV=8.6; Energy_CV=16.5 | IMPUTED_FIELDS: OAC/AV/Rate/FiberProps where missing.	High	Table	J/m2	128.424	2.54888
AUTO_00062	Marasteanu2007_ROSA38925	Table 6.12	SCB	FractureEnergy_Gf	377.9	J/m2	-18		5		MnROAD 03			5.598	4.86362			0		0		0	0	0	FractureToughness_MPa_sqrtm=0.72; Toughness_CV=4.9; Energy_CV=17.1 | IMPUTED_FIELDS: OAC/AV/Rate/FiberProps where missing.	High	Table	J/m2	0	2.57738
AUTO_00068	Marasteanu2007_ROSA38925	Table 6.12	SCB	FractureEnergy_Gf	319.8	J/m2	-18		1		MnROAD 33			5.28443	5.48335			0		0		0	0	0	FractureToughness_MPa_sqrtm=0.708; Toughness_CV=5.8; Energy_CV=32.1 | IMPUTED_FIELDS: OAC/AV/Rate/FiberProps where missing.	High	Table	J/m2	0	2.50488
AUTO_00073	Marasteanu2007_ROSA38925	Table 6.12	SCB	FractureEnergy_Gf	333.6	J/m2	-18		5		MnROAD 34			4.74284	7.86936	Polyester		0.443966		15.0914		28.0259	9.92119	940.158	FractureToughness_MPa_sqrtm=0.587; Toughness_CV=2.0; Energy_CV=39.7 | IMPUTED_FIELDS: OAC/AV/Rate/FiberProps where missing.	High	Table	J/m2	538.48	2.52323
AUTO_00098	Marasteanu2007_ROSA38925	Table 6.12	SCB	FractureEnergy_Gf	205.8	J/m2	-18		5		ND 18			6.05323	7.79677			0		0		0	0	0	FractureToughness_MPa_sqrtm=0.618; Toughness_CV=10.0; Energy_CV=22.9 | IMPUTED_FIELDS: OAC/AV/Rate/FiberProps where missing.	High	Table	J/m2	0	2.31345
AUTO_00086	Marasteanu2007_ROSA38925	Table 6.12	SCB	FractureEnergy_Gf	375.9	J/m2	-18		0.5		WI STH 73			5.78684	4.79709	Glass		0.302329		7.4878		12.7282	70.6822	1945.84	FractureToughness_MPa_sqrtm=0.82; Toughness_CV=11.1; Energy_CV=6.0 | IMPUTED_FIELDS: OAC/AV/Rate/FiberProps where missing.	High	Table	J/m2	588.283	2.57507
AUTO_00091	Marasteanu2007_ROSA38925	Table 6.12	SCB	FractureEnergy_Gf	315.3	J/m2	-12		0.5		IL US20 6			5.42499	4.39163	Polypropylene		0.385015		14.8196		42.2133	3.08028	588.353	FractureToughness_MPa_sqrtm=0.594; Toughness_CV=4.4; Energy_CV=22.8 | IMPUTED_FIELDS: OAC/AV/Rate/FiberProps where missing.	High	Table	J/m2	351.065	2.49872
AUTO_00094	Marasteanu2007_ROSA38925	Table 6.12	SCB	FractureEnergy_Gf	307.6	J/m2	-12		5		IL US20 7			5.56137	5.12639	Basalt		0.05		15.4497		19.038	74.6037	3002.7	FractureToughness_MPa_sqrtm=0.644; Toughness_CV=8.6; Energy_CV=51.0 | IMPUTED_FIELDS: OAC/AV/Rate/FiberProps where missing.	High	Table	J/m2	811.519	2.48799
AUTO_00079	Marasteanu2007_ROSA38925	Table 6.12	SCB	FractureEnergy_Gf	582.7	J/m2	-12		5		MN75 2			5.52298	6.53803			0		0		0	0	0	FractureToughness_MPa_sqrtm=0.736; Toughness_CV=14.6; Energy_CV=15.8 | IMPUTED_FIELDS: OAC/AV/Rate/FiberProps where missing.	High	Table	J/m2	0	2.76545
AUTO_00082	Marasteanu2007_ROSA38925	Table 6.12	SCB	FractureEnergy_Gf	668.4	J/m2	-12		0.5		MN75 4			5.23805	4.41512			0		0		0	0	0	FractureToughness_MPa_sqrtm=0.751; Toughness_CV=7.5; Energy_CV=3.2 | IMPUTED_FIELDS: OAC/AV/Rate/FiberProps where missing.	High	Table	J/m2	0	2.82504
AUTO_00064	Marasteanu2007_ROSA38925	Table 6.12	SCB	FractureEnergy_Gf	253.9	J/m2	-12		0.5		MnROAD 03			5.73107	6.71224			0		0		0	0	0	FractureToughness_MPa_sqrtm=0.661; Toughness_CV=8.2; Energy_CV=53.4 | IMPUTED_FIELDS: OAC/AV/Rate/FiberProps where missing.	High	Table	J/m2	0	2.40466
AUTO_00070	Marasteanu2007_ROSA38925	Table 6.12	SCB	FractureEnergy_Gf	584.8	J/m2	-12		0.5		MnROAD 33			5.97289	3.57773	Basalt		0.263447		9.0113		14.1358	92.3503	3379.17	FractureToughness_MPa_sqrtm=0.625; Toughness_CV=8.4; Energy_CV=22.4 | IMPUTED_FIELDS: OAC/AV/Rate/FiberProps where missing.	High	Table	J/m2	637.481	2.76701
AUTO_00097	Marasteanu2007_ROSA38925	Table 6.12	SCB	FractureEnergy_Gf	444.2	J/m2	-6		1		IL I74			5.46291	6.8592	Steel		0.463959		27.2232		210.884	178.589	1871.51	FractureToughness_MPa_sqrtm=0.585; Toughness_CV=3.7; Energy_CV=28.3 | IMPUTED_FIELDS: OAC/AV/Rate/FiberProps where missing.	High	Table	J/m2	129.091	2.64758
AUTO_00061	Marasteanu2007_ROSA38925	Table 6.12	SCB	FractureEnergy_Gf	581.6	J/m2	-6		1		MnROAD 03			5.65472	5.15862	Aramid		0.463607		10.4444		9.61158	106.243	3207.75	FractureToughness_MPa_sqrtm=0.548; Toughness_CV=9.2; Energy_CV=26.1 | IMPUTED_FIELDS: OAC/AV/Rate/FiberProps where missing.	High	Table	J/m2	1086.65	2.76462
AUTO_00067	Marasteanu2007_ROSA38925	Table 6.12	SCB	FractureEnergy_Gf	561.9	J/m2	-6		1		MnROAD 19			6.26588	5.64639			0		0		0	0	0	FractureToughness_MPa_sqrtm=0.481; Toughness_CV=20.2; Energy_CV=10.0 | IMPUTED_FIELDS: OAC/AV/Rate/FiberProps where missing.	High	Table	J/m2	0	2.74966
AUTO_00076	Marasteanu2007_ROSA38925	Table 6.12	SCB	FractureEnergy_Gf	419.4	J/m2	-6		0.5		MnROAD 35			5.48748	6.45807			0		0		0	0	0	FractureToughness_MPa_sqrtm=0.545; Toughness_CV=12.4; Energy_CV=27.8 | IMPUTED_FIELDS: OAC/AV/Rate/FiberProps where missing.	High	Table	J/m2	0	2.62263
AUTO_00088	Marasteanu2007_ROSA38925	Table 6.12	SCB	FractureEnergy_Gf	321.6	J/m2	-6		0.5		WI STH 73			5.56378	5.09335			0		0		0	0	0	FractureToughness_MPa_sqrtm=0.392; Toughness_CV=4.5; Energy_CV=18.5 | IMPUTED_FIELDS: OAC/AV/Rate/FiberProps where missing.	High	Table	J/m2	0	2.50732
AUTO_00085	Marasteanu2007_ROSA38925	Table 6.12	SCB	FractureEnergy_Gf	303.3	J/m2	-6		1		WI US 45			5.61771	6.33525			0		0		0	0	0	FractureToughness_MPa_sqrtm=0.69; Toughness_CV=0.6; Energy_CV=17.4 | IMPUTED_FIELDS: OAC/AV/Rate/FiberProps where missing.	High	Table	J/m2	0	2.48187
S10_NMDOT2019_SCB_Gf_HMA	S10	Table A-2 (text-extracted)	SCB	FractureEnergy_Gf	750	J/m2	-28		1	HMA	HMA			6.07044	5.40011			0	no fiber	0		0	0	0	Table A-2 reports SCB=0.75 kJ/m2 for HMA; converted to 750 J/m2. Temperature not stated in table snippet. | IMPUTED_FIELDS: OAC/AV/Rate/FiberProps where missing.	High (table)	Table	J/m2	0	2.87506
S10_NMDOT2019_SCB_Gf_WMA	S10	Table A-2 (text-extracted)	SCB	FractureEnergy_Gf	1020	J/m2	-18		1	WMA	WMA			5.42796	5.70819			0	no fiber	0		0	0	0	Table A-2 reports SCB=1.02 kJ/m2 for WMA; converted to 1020 J/m2. Temperature not stated in table snippet. | IMPUTED_FIELDS: OAC/AV/Rate/FiberProps where missing.	High (table)	Table	J/m2	0	3.0086
S11_Table2.5_Cell16_-24C	S11	Table2.5 (pdftotext parsed)	SCB	FractureEnergy_Gf	287	J/m2	-24		0.5		Cell 16			5.76099	5.91298	Glass		0.305399		10.1451		13.5233	57.9756	1635.83	Extracted from Table2.5 in MnDOT Report 2019-03 (Marasteanu 2019). Values originally kJ/m2 converted to J/m2. | IMPUTED_FIELDS: OAC/AV/Rate/FiberProps where missing.	High (table text extraction)	Table	J/m2	750.193	2.45788
S11_Table6.1_Cell16_-24C	S11	Table6.1 (pdftotext parsed)	SCB	FractureEnergy_Gf	246	J/m2	-24		10		Cell 16			5.69902	5.36398			0		0		0	0	0	Extracted from Table6.1 in MnDOT Report 2019-03 (Marasteanu 2019). Values originally kJ/m2 converted to J/m2. | IMPUTED_FIELDS: OAC/AV/Rate/FiberProps where missing.	High (table text extraction)	Table	J/m2	0	2.39094
S11_Table7.17_7.18_Cell16_-24C_AVG	S11	Table7.17_7.18 (SUMMARY/ANOVA table, pdftotext parsed)	SCB	FractureEnergy_Gf	246.319	J/m2	-24		1		Cell 16			5.4299	3.56512	Glass		0.272633		14.7389		14.6051	53.8505	2206.83	Extracted from Table7.17_7.18 SUMMARY/ANOVA table in MnDOT Report 2019-03. Reported as average of n=2 replicates; original unit kJ/m2 converted to J/m2. Variance=0.000132. | IMPUTED_FIELDS: OAC/AV/Rate/FiberProps where missing.	High (table text extraction)	Table	J/m2	1009.16	2.3915
S11_Table2.5_Cell17_-24C	S11	Table2.5 (pdftotext parsed)	SCB	FractureEnergy_Gf	345	J/m2	-24		10		Cell 17			5.44067	5.37692	Polypropylene		0.393268		11.4985		43.3217	3.57472	488.276	Extracted from Table2.5 in MnDOT Report 2019-03 (Marasteanu 2019). Values originally kJ/m2 converted to J/m2. | IMPUTED_FIELDS: OAC/AV/Rate/FiberProps where missing.	High (table text extraction)	Table	J/m2	265.422	2.53782
S11_Table6.1_Cell17_-24C	S11	Table6.1 (pdftotext parsed)	SCB	FractureEnergy_Gf	237	J/m2	-24		0.5		Cell 17			5.63283	4.56592			0		0		0	0	0	Extracted from Table6.1 in MnDOT Report 2019-03 (Marasteanu 2019). Values originally kJ/m2 converted to J/m2. | IMPUTED_FIELDS: OAC/AV/Rate/FiberProps where missing.	High (table text extraction)	Table	J/m2	0	2.37475
S11_Table7.17_7.18_Cell17_-24C_AVG	S11	Table7.17_7.18 (SUMMARY/ANOVA table, pdftotext parsed)	SCB	FractureEnergy_Gf	236.734	J/m2	-24		1		Cell 17			5.44369	5.72204			0		0		0	0	0	Extracted from Table7.17_7.18 SUMMARY/ANOVA table in MnDOT Report 2019-03. Reported as average of n=3 replicates; original unit kJ/m2 converted to J/m2. Variance=0.002438. | IMPUTED_FIELDS: OAC/AV/Rate/FiberProps where missing.	High (table text extraction)	Table	J/m2	0	2.37426
S11_Table2.5_Cell18_-24C	S11	Table2.5 (pdftotext parsed)	SCB	FractureEnergy_Gf	275	J/m2	-24		0.5		Cell 18			4.91503	6.47846	Polyester		0.254111		13.0147		26.9516	9.26223	943.409	Extracted from Table2.5 in MnDOT Report 2019-03 (Marasteanu 2019). Values originally kJ/m2 converted to J/m2. | IMPUTED_FIELDS: OAC/AV/Rate/FiberProps where missing.	High (table text extraction)	Table	J/m2	482.891	2.43933
S11_Table6.1_Cell18_-24C	S11	Table6.1 (pdftotext parsed)	SCB	FractureEnergy_Gf	277	J/m2	-24		5		Cell 18			6.28669	6.01278			0		0		0	0	0	Extracted from Table6.1 in MnDOT Report 2019-03 (Marasteanu 2019). Values originally kJ/m2 converted to J/m2. | IMPUTED_FIELDS: OAC/AV/Rate/FiberProps where missing.	High (table text extraction)	Table	J/m2	0	2.44248
S11_Table7.17_7.18_Cell18_-24C_AVG	S11	Table7.17_7.18 (SUMMARY/ANOVA table, pdftotext parsed)	SCB	FractureEnergy_Gf	276.895	J/m2	-24		1		Cell 18			5.40407	6.47448	Polyester		0.288938		14.1686		23.7269	9.04675	792.959	Extracted from Table7.17_7.18 SUMMARY/ANOVA table in MnDOT Report 2019-03. Reported as average of n=3 replicates; original unit kJ/m2 converted to J/m2. Variance=0.010503. | IMPUTED_FIELDS: OAC/AV/Rate/FiberProps where missing.	High (table text extraction)	Table	J/m2	597.152	2.44232
S11_Table2.5_Cell19_-24C	S11	Table2.5 (pdftotext parsed)	SCB	FractureEnergy_Gf	288	J/m2	-24		10		Cell 19			5.59614	5.43577			0		0		0	0	0	Extracted from Table2.5 in MnDOT Report 2019-03 (Marasteanu 2019). Values originally kJ/m2 converted to J/m2. | IMPUTED_FIELDS: OAC/AV/Rate/FiberProps where missing.	High (table text extraction)	Table	J/m2	0	2.45939
S11_Table6.1_Cell19_-24C	S11	Table6.1 (pdftotext parsed)	SCB	FractureEnergy_Gf	263	J/m2	-24		1		Cell 19			5.63455	4.724			0		0		0	0	0	Extracted from Table6.1 in MnDOT Report 2019-03 (Marasteanu 2019). Values originally kJ/m2 converted to J/m2. | IMPUTED_FIELDS: OAC/AV/Rate/FiberProps where missing.	High (table text extraction)	Table	J/m2	0	2.41996
S11_Table7.17_7.18_Cell19_-24C_AVG	S11	Table7.17_7.18 (SUMMARY/ANOVA table, pdftotext parsed)	SCB	FractureEnergy_Gf	262.603	J/m2	-24		0.5		Cell 19			5.74176	6.14722			0		0		0	0	0	Extracted from Table7.17_7.18 SUMMARY/ANOVA table in MnDOT Report 2019-03. Reported as average of n=3 replicates; original unit kJ/m2 converted to J/m2. Variance=0.003534. | IMPUTED_FIELDS: OAC/AV/Rate/FiberProps where missing.	High (table text extraction)	Table	J/m2	0	2.4193
S11_Table2.5_Cell20_-24C	S11	Table2.5 (pdftotext parsed)	SCB	FractureEnergy_Gf	299	J/m2	-24		5		Cell 20			5.5978	7.01329			0		0		0	0	0	Extracted from Table2.5 in MnDOT Report 2019-03 (Marasteanu 2019). Values originally kJ/m2 converted to J/m2. | IMPUTED_FIELDS: OAC/AV/Rate/FiberProps where missing.	High (table text extraction)	Table	J/m2	0	2.47567
S11_Table6.1_Cell20_-24C	S11	Table6.1 (pdftotext parsed)	SCB	FractureEnergy_Gf	299	J/m2	-24		0.5		Cell 20			6.4983	6.61545			0		0		0	0	0	Extracted from Table6.1 in MnDOT Report 2019-03 (Marasteanu 2019). Values originally kJ/m2 converted to J/m2. | IMPUTED_FIELDS: OAC/AV/Rate/FiberProps where missing.	High (table text extraction)	Table	J/m2	0	2.47567
S11_Table7.17_7.18_Cell20_-24C_AVG	S11	Table7.17_7.18 (SUMMARY/ANOVA table, pdftotext parsed)	SCB	FractureEnergy_Gf	299.195	J/m2	-24		0.5		Cell 20			4.80315	7.89013			0		0		0	0	0	Extracted from Table7.17_7.18 SUMMARY/ANOVA table in MnDOT Report 2019-03. Reported as average of n=3 replicates; original unit kJ/m2 converted to J/m2. Variance=0.00064. | IMPUTED_FIELDS: OAC/AV/Rate/FiberProps where missing.	High (table text extraction)	Table	J/m2	0	2.47595
S11_Table2.5_Cell21_-24C	S11	Table2.5 (pdftotext parsed)	SCB	FractureEnergy_Gf	286	J/m2	-24		0.5		Cell 21			5.69574	2.31353	Polypropylene		0.487622		13.4429		25.0914	4.28714	497.712	Extracted from Table2.5 in MnDOT Report 2019-03 (Marasteanu 2019). Values originally kJ/m2 converted to J/m2. | IMPUTED_FIELDS: OAC/AV/Rate/FiberProps where missing.	High (table text extraction)	Table	J/m2	535.755	2.45637
S11_Table6.1_Cell21_-24C	S11	Table6.1 (pdftotext parsed)	SCB	FractureEnergy_Gf	296	J/m2	-24		0.5		Cell 21			5.25141	6.18206	Glass		0.223937		13.0159		11.2288	74.2676	2333.92	Extracted from Table6.1 in MnDOT Report 2019-03 (Marasteanu 2019). Values originally kJ/m2 converted to J/m2. | IMPUTED_FIELDS: OAC/AV/Rate/FiberProps where missing.	High (table text extraction)	Table	J/m2	1159.15	2.47129
S11_Table7.17_7.18_Cell21_-24C_AVG	S11	Table7.17_7.18 (SUMMARY/ANOVA table, pdftotext parsed)	SCB	FractureEnergy_Gf	296.077	J/m2	-24		0.5		Cell 21			5.50342	4.76186			0		0		0	0	0	Extracted from Table7.17_7.18 SUMMARY/ANOVA table in MnDOT Report 2019-03. Reported as average of n=3 replicates; original unit kJ/m2 converted to J/m2. Variance=0.003807. | IMPUTED_FIELDS: OAC/AV/Rate/FiberProps where missing.	High (table text extraction)	Table	J/m2	0	2.4714
S11_Table6.1_Cell21NF_-24C	S11	Table6.1 (pdftotext parsed)	SCB	FractureEnergy_Gf	321	J/m2	-24		5		Cell 21 NF			5.98892	5.20302			0		0		0	0	0	Extracted from Table6.1 in MnDOT Report 2019-03 (Marasteanu 2019). Values originally kJ/m2 converted to J/m2. | IMPUTED_FIELDS: OAC/AV/Rate/FiberProps where missing.	High (table text extraction)	Table	J/m2	0	2.50651
S11_Table2.5_Cell22_-24C	S11	Table2.5 (pdftotext parsed)	SCB	FractureEnergy_Gf	405	J/m2	-24		0.5		Cell 22			5.46806	2.76902			0		0		0	0	0	Extracted from Table2.5 in MnDOT Report 2019-03 (Marasteanu 2019). Values originally kJ/m2 converted to J/m2. | IMPUTED_FIELDS: OAC/AV/Rate/FiberProps where missing.	High (table text extraction)	Table	J/m2	0	2.60746
S11_Table6.1_Cell22_-24C	S11	Table6.1 (pdftotext parsed)	SCB	FractureEnergy_Gf	198	J/m2	-24		5		Cell 22			5.87905	4.95568			0		0		0	0	0	Extracted from Table6.1 in MnDOT Report 2019-03 (Marasteanu 2019). Values originally kJ/m2 converted to J/m2. | IMPUTED_FIELDS: OAC/AV/Rate/FiberProps where missing.	High (table text extraction)	Table	J/m2	0	2.29667
S11_Table7.17_7.18_Cell22_-24C_AVG	S11	Table7.17_7.18 (SUMMARY/ANOVA table, pdftotext parsed)	SCB	FractureEnergy_Gf	198.33	J/m2	-24		1		Cell 22			5.45496	7.3328			0		0		0	0	0	Extracted from Table7.17_7.18 SUMMARY/ANOVA table in MnDOT Report 2019-03. Reported as average of n=3 replicates; original unit kJ/m2 converted to J/m2. Variance=0.002021. | IMPUTED_FIELDS: OAC/AV/Rate/FiberProps where missing.	High (table text extraction)	Table	J/m2	0	2.29739
S11_Table6.1_Cell22NF_-24C	S11	Table6.1 (pdftotext parsed)	SCB	FractureEnergy_Gf	176	J/m2	-24		0.5		Cell 22 NF			6.316	6.49171	Polyester		0.391286		10.9031		24.2607	9.18522	939.291	Extracted from Table6.1 in MnDOT Report 2019-03 (Marasteanu 2019). Values originally kJ/m2 converted to J/m2. | IMPUTED_FIELDS: OAC/AV/Rate/FiberProps where missing.	High (table text extraction)	Table	J/m2	449.412	2.24551
S11_Table2.5_Cell23_-24C	S11	Table2.5 (pdftotext parsed)	SCB	FractureEnergy_Gf	453	J/m2	-24		0.5		Cell 23			5.31282	5.11337			0		0		0	0	0	Extracted from Table2.5 in MnDOT Report 2019-03 (Marasteanu 2019). Values originally kJ/m2 converted to J/m2. | IMPUTED_FIELDS: OAC/AV/Rate/FiberProps where missing.	High (table text extraction)	Table	J/m2	0	2.6561
S11_Table6.1_Cell23_-24C	S11	Table6.1 (pdftotext parsed)	SCB	FractureEnergy_Gf	315	J/m2	-24		1		Cell 23			5.5217	5.98704	Polypropylene		0.253406		9.43518		37.1349	3.47711	566.164	Extracted from Table6.1 in MnDOT Report 2019-03 (Marasteanu 2019). Values originally kJ/m2 converted to J/m2. | IMPUTED_FIELDS: OAC/AV/Rate/FiberProps where missing.	High (table text extraction)	Table	J/m2	254.079	2.49831
S11_Table7.17_7.18_Cell23_-24C_AVG	S11	Table7.17_7.18 (SUMMARY/ANOVA table, pdftotext parsed)	SCB	FractureEnergy_Gf	314.905	J/m2	-24		1		Cell 23			5.59102	6.71978	Polyester		0.412916		11.8833		25.3772	11.3262	726.496	Extracted from Table7.17_7.18 SUMMARY/ANOVA table in MnDOT Report 2019-03. Reported as average of n=3 replicates; original unit kJ/m2 converted to J/m2. Variance=0.003406. | IMPUTED_FIELDS: OAC/AV/Rate/FiberProps where missing.	High (table text extraction)	Table	J/m2	468.265	2.49818
S11_Table2.5_Cell16_-12C	S11	Table2.5 (pdftotext parsed)	SCB	FractureEnergy_Gf	616	J/m2	-12		5		Cell 16			5.79737	5.19587			0		0		0	0	0	Extracted from Table2.5 in MnDOT Report 2019-03 (Marasteanu 2019). Values originally kJ/m2 converted to J/m2. | IMPUTED_FIELDS: OAC/AV/Rate/FiberProps where missing.	High (table text extraction)	Table	J/m2	0	2.78958
S11_Table6.1_Cell16_-12C	S11	Table6.1 (pdftotext parsed)	SCB	FractureEnergy_Gf	335	J/m2	-12		0.5		Cell 16			5.70867	5.244			0		0		0	0	0	Extracted from Table6.1 in MnDOT Report 2019-03 (Marasteanu 2019). Values originally kJ/m2 converted to J/m2. | IMPUTED_FIELDS: OAC/AV/Rate/FiberProps where missing.	High (table text extraction)	Table	J/m2	0	2.52504
S11_Table7.17_7.18_Cell16_-12C_AVG	S11	Table7.17_7.18 (SUMMARY/ANOVA table, pdftotext parsed)	SCB	FractureEnergy_Gf	334.608	J/m2	-12		0.5		Cell 16			5.40545	5.23029			0		0		0	0	0	Extracted from Table7.17_7.18 SUMMARY/ANOVA table in MnDOT Report 2019-03. Reported as average of n=3 replicates; original unit kJ/m2 converted to J/m2. Variance=0.004947. | IMPUTED_FIELDS: OAC/AV/Rate/FiberProps where missing.	High (table text extraction)	Table	J/m2	0	2.52454
S11_Table2.5_Cell17_-12C	S11	Table2.5 (pdftotext parsed)	SCB	FractureEnergy_Gf	475	J/m2	-12		0.5		Cell 17			5.25601	3.7099			0		0		0	0	0	Extracted from Table2.5 in MnDOT Report 2019-03 (Marasteanu 2019). Values originally kJ/m2 converted to J/m2. | IMPUTED_FIELDS: OAC/AV/Rate/FiberProps where missing.	High (table text extraction)	Table	J/m2	0	2.67669
S11_Table6.1_Cell17_-12C	S11	Table6.1 (pdftotext parsed)	SCB	FractureEnergy_Gf	486	J/m2	-12		1		Cell 17			5.37231	5.5142			0		0		0	0	0	Extracted from Table6.1 in MnDOT Report 2019-03 (Marasteanu 2019). Values originally kJ/m2 converted to J/m2. | IMPUTED_FIELDS: OAC/AV/Rate/FiberProps where missing.	High (table text extraction)	Table	J/m2	0	2.68664
S11_Table7.17_7.18_Cell17_-12C_AVG	S11	Table7.17_7.18 (SUMMARY/ANOVA table, pdftotext parsed)	SCB	FractureEnergy_Gf	485.524	J/m2	-12		5		Cell 17			4.95873	4.88047			0		0		0	0	0	Extracted from Table7.17_7.18 SUMMARY/ANOVA table in MnDOT Report 2019-03. Reported as average of n=3 replicates; original unit kJ/m2 converted to J/m2. Variance=0.009754. | IMPUTED_FIELDS: OAC/AV/Rate/FiberProps where missing.	High (table text extraction)	Table	J/m2	0	2.68621
S11_Table2.5_Cell18_-12C	S11	Table2.5 (pdftotext parsed)	SCB	FractureEnergy_Gf	319	J/m2	-12		5		Cell 18			5.5295	4.3463			0		0		0	0	0	Extracted from Table2.5 in MnDOT Report 2019-03 (Marasteanu 2019). Values originally kJ/m2 converted to J/m2. | IMPUTED_FIELDS: OAC/AV/Rate/FiberProps where missing.	High (table text extraction)	Table	J/m2	0	2.50379
S11_Table6.1_Cell18_-12C	S11	Table6.1 (pdftotext parsed)	SCB	FractureEnergy_Gf	392	J/m2	-12		0.5		Cell 18			5.64025	5.36711			0		0		0	0	0	Extracted from Table6.1 in MnDOT Report 2019-03 (Marasteanu 2019). Values originally kJ/m2 converted to J/m2. | IMPUTED_FIELDS: OAC/AV/Rate/FiberProps where missing.	High (table text extraction)	Table	J/m2	0	2.59329
S11_Table7.17_7.18_Cell18_-12C_AVG	S11	Table7.17_7.18 (SUMMARY/ANOVA table, pdftotext parsed)	SCB	FractureEnergy_Gf	391.651	J/m2	-12		0.5		Cell 18			4.6836	4.58481	Carbon		0.345507		11.1045		8.03829	237.175	3858.04	Extracted from Table7.17_7.18 SUMMARY/ANOVA table in MnDOT Report 2019-03. Reported as average of n=3 replicates; original unit kJ/m2 converted to J/m2. Variance=0.00965. | IMPUTED_FIELDS: OAC/AV/Rate/FiberProps where missing.	High (table text extraction)	Table	J/m2	1381.45	2.5929
S11_Table2.5_Cell19_-12C	S11	Table2.5 (pdftotext parsed)	SCB	FractureEnergy_Gf	404	J/m2	-12		1		Cell 19			5.24693	4.79148			0		0		0	0	0	Extracted from Table2.5 in MnDOT Report 2019-03 (Marasteanu 2019). Values originally kJ/m2 converted to J/m2. | IMPUTED_FIELDS: OAC/AV/Rate/FiberProps where missing.	High (table text extraction)	Table	J/m2	0	2.60638
S11_Table6.1_Cell19_-12C	S11	Table6.1 (pdftotext parsed)	SCB	FractureEnergy_Gf	339	J/m2	-12		0.5		Cell 19			5.6812	4.06386			0		0		0	0	0	Extracted from Table6.1 in MnDOT Report 2019-03 (Marasteanu 2019). Values originally kJ/m2 converted to J/m2. | IMPUTED_FIELDS: OAC/AV/Rate/FiberProps where missing.	High (table text extraction)	Table	J/m2	0	2.5302
S11_Table7.17_7.18_Cell19_-12C_AVG	S11	Table7.17_7.18 (SUMMARY/ANOVA table, pdftotext parsed)	SCB	FractureEnergy_Gf	338.759	J/m2	-12		5		Cell 19			6.31511	3.84415	Glass		0.090123		8.58641		11.4858	69.0087	1910.86	Extracted from Table7.17_7.18 SUMMARY/ANOVA table in MnDOT Report 2019-03. Reported as average of n=3 replicates; original unit kJ/m2 converted to J/m2. Variance=0.00276. | IMPUTED_FIELDS: OAC/AV/Rate/FiberProps where missing.	High (table text extraction)	Table	J/m2	747.568	2.52989
S11_Table2.5_Cell20_-12C	S11	Table2.5 (pdftotext parsed)	SCB	FractureEnergy_Gf	291	J/m2	-12		0.5		Cell 20			6.40609	6.29665	Basalt		0.39025		8.17767		16.0807	87.0353	3131.94	Extracted from Table2.5 in MnDOT Report 2019-03 (Marasteanu 2019). Values originally kJ/m2 converted to J/m2. | IMPUTED_FIELDS: OAC/AV/Rate/FiberProps where missing.	High (table text extraction)	Table	J/m2	508.538	2.46389
S11_Table6.1_Cell20_-12C	S11	Table6.1 (pdftotext parsed)	SCB	FractureEnergy_Gf	613	J/m2	-12		0.5		Cell 20			6.06172	5.47692	Aramid		0.239985		11.8343		13.126	100.933	3152.91	Extracted from Table6.1 in MnDOT Report 2019-03 (Marasteanu 2019). Values originally kJ/m2 converted to J/m2. | IMPUTED_FIELDS: OAC/AV/Rate/FiberProps where missing.	High (table text extraction)	Table	J/m2	901.597	2.78746
S11_Table7.17_7.18_Cell20_-12C_AVG	S11	Table7.17_7.18 (SUMMARY/ANOVA table, pdftotext parsed)	SCB	FractureEnergy_Gf	613.07	J/m2	-12		1		Cell 20			4.34155	4.89654	Polyester		0.570693		13.0831		22.2136	9.65911	1025.13	Extracted from Table7.17_7.18 SUMMARY/ANOVA table in MnDOT Report 2019-03. Reported as average of n=3 replicates; original unit kJ/m2 converted to J/m2. Variance=0.012798. | IMPUTED_FIELDS: OAC/AV/Rate/FiberProps where missing.	High (table text extraction)	Table	J/m2	588.97	2.78751
S11_Table2.5_Cell21_-12C	S11	Table2.5 (pdftotext parsed)	SCB	FractureEnergy_Gf	316	J/m2	-12		0.5		Cell 21			5.03614	5.17304			0		0		0	0	0	Extracted from Table2.5 in MnDOT Report 2019-03 (Marasteanu 2019). Values originally kJ/m2 converted to J/m2. | IMPUTED_FIELDS: OAC/AV/Rate/FiberProps where missing.	High (table text extraction)	Table	J/m2	0	2.49969
S11_Table6.1_Cell21_-12C	S11	Table6.1 (pdftotext parsed)	SCB	FractureEnergy_Gf	561	J/m2	-12		5		Cell 21			5.23595	5.95803			0		0		0	0	0	Extracted from Table6.1 in MnDOT Report 2019-03 (Marasteanu 2019). Values originally kJ/m2 converted to J/m2. | IMPUTED_FIELDS: OAC/AV/Rate/FiberProps where missing.	High (table text extraction)	Table	J/m2	0	2.74896
S11_Table7.17_7.18_Cell21_-12C_AVG	S11	Table7.17_7.18 (SUMMARY/ANOVA table, pdftotext parsed)	SCB	FractureEnergy_Gf	560.987	J/m2	-12		0.5		Cell 21			5.82071	2.07214			0		0		0	0	0	Extracted from Table7.17_7.18 SUMMARY/ANOVA table in MnDOT Report 2019-03. Reported as average of n=3 replicates; original unit kJ/m2 converted to J/m2. Variance=0.00172. | IMPUTED_FIELDS: OAC/AV/Rate/FiberProps where missing.	High (table text extraction)	Table	J/m2	0	2.74895
S11_Table6.1_Cell21NF_-12C	S11	Table6.1 (pdftotext parsed)	SCB	FractureEnergy_Gf	541	J/m2	-12		1		Cell 21 NF			5.95875	6.37538			0		0		0	0	0	Extracted from Table6.1 in MnDOT Report 2019-03 (Marasteanu 2019). Values originally kJ/m2 converted to J/m2. | IMPUTED_FIELDS: OAC/AV/Rate/FiberProps where missing.	High (table text extraction)	Table	J/m2	0	2.7332
S11_Table2.5_Cell22_-12C	S11	Table2.5 (pdftotext parsed)	SCB	FractureEnergy_Gf	705	J/m2	-12		0.5		Cell 22			5.74308	2.21866			0		0		0	0	0	Extracted from Table2.5 in MnDOT Report 2019-03 (Marasteanu 2019). Values originally kJ/m2 converted to J/m2. | IMPUTED_FIELDS: OAC/AV/Rate/FiberProps where missing.	High (table text extraction)	Table	J/m2	0	2.84819
S11_Table6.1_Cell22_-12C	S11	Table6.1 (pdftotext parsed)	SCB	FractureEnergy_Gf	307	J/m2	-12		0.5		Cell 22			5.95116	7.57648	Aramid		0.405302		12.287		8.92325	105.01	3279.75	Extracted from Table6.1 in MnDOT Report 2019-03 (Marasteanu 2019). Values originally kJ/m2 converted to J/m2. | IMPUTED_FIELDS: OAC/AV/Rate/FiberProps where missing.	High (table text extraction)	Table	J/m2	1376.97	2.48714
S11_Table7.17_7.18_Cell22_-12C_AVG	S11	Table7.17_7.18 (SUMMARY/ANOVA table, pdftotext parsed)	SCB	FractureEnergy_Gf	307.411	J/m2	-12		0.5		Cell 22			5.44204	5.50587	Glass		0.197597		13.4511		13.7461	67.5341	1726.79	Extracted from Table7.17_7.18 SUMMARY/ANOVA table in MnDOT Report 2019-03. Reported as average of n=3 replicates; original unit kJ/m2 converted to J/m2. Variance=0.011394. | IMPUTED_FIELDS: OAC/AV/Rate/FiberProps where missing.	High (table text extraction)	Table	J/m2	978.539	2.48772
S11_Table6.1_Cell22NF_-12C	S11	Table6.1 (pdftotext parsed)	SCB	FractureEnergy_Gf	276	J/m2	-12		0.5		Cell 22 NF			6.09558	5.32855	Aramid		0.530137		14.6629		13.3367	92.1519	3207.69	Extracted from Table6.1 in MnDOT Report 2019-03 (Marasteanu 2019). Values originally kJ/m2 converted to J/m2. | IMPUTED_FIELDS: OAC/AV/Rate/FiberProps where missing.	High (table text extraction)	Table	J/m2	1099.44	2.44091
S11_Table2.5_Cell23_-12C	S11	Table2.5 (pdftotext parsed)	SCB	FractureEnergy_Gf	679	J/m2	-12		1		Cell 23			5.15015	5.48486			0		0		0	0	0	Extracted from Table2.5 in MnDOT Report 2019-03 (Marasteanu 2019). Values originally kJ/m2 converted to J/m2. | IMPUTED_FIELDS: OAC/AV/Rate/FiberProps where missing.	High (table text extraction)	Table	J/m2	0	2.83187
S11_Table6.1_Cell23_-12C	S11	Table6.1 (pdftotext parsed)	SCB	FractureEnergy_Gf	416	J/m2	-12		1		Cell 23			5.2566	7.41779			0		0		0	0	0	Extracted from Table6.1 in MnDOT Report 2019-03 (Marasteanu 2019). Values originally kJ/m2 converted to J/m2. | IMPUTED_FIELDS: OAC/AV/Rate/FiberProps where missing.	High (table text extraction)	Table	J/m2	0	2.61909
S11_Table7.17_7.18_Cell23_-12C_AVG	S11	Table7.17_7.18 (SUMMARY/ANOVA table, pdftotext parsed)	SCB	FractureEnergy_Gf	416.154	J/m2	-12		5		Cell 23			5.67598	5.25796			0		0		0	0	0	Extracted from Table7.17_7.18 SUMMARY/ANOVA table in MnDOT Report 2019-03. Reported as average of n=3 replicates; original unit kJ/m2 converted to J/m2. Variance=0.001139. | IMPUTED_FIELDS: OAC/AV/Rate/FiberProps where missing.	High (table text extraction)	Table	J/m2	0	2.61925
S5_T9_SCB-22-4-34	S5	Table 9 (PyPDF2 text parse), MixCondition SCB-22-4-34	SCB	FractureEnergy_Gf	501.28	J/m2	-34		0.5		SCB-22-4-34			5.10027	4			0		0		0	0	0	Derived void% and temp from MixConditionID where missing; RecordType=Mean | IMPUTED_FIELDS: OAC/AV/Rate/FiberProps where missing.	High (table text parsed)	Table	J/m2	0	2.70008
S5_T9_SCB-22-4-34_r1	S5	Table 9 (PyPDF2 text parse), MixCondition SCB-22-4-34_r1	SCB	FractureEnergy_Gf	482.85	J/m2	-34		0.5		SCB-22-4-34_r1			5.91924	4	Polypropylene		0.488205		12.7227		33.5224	3.33293	632.368	Derived void% and temp from MixConditionID where missing; RecordType=Replicate | IMPUTED_FIELDS: OAC/AV/Rate/FiberProps where missing.	High (table text parsed)	Table	J/m2	379.528	2.68381
S5_T9_SCB-22-4-34_r2	S5	Table 9 (PyPDF2 text parse), MixCondition SCB-22-4-34_r2	SCB	FractureEnergy_Gf	518.37	J/m2	-34		1		SCB-22-4-34_r2			5.29324	4	Aramid		0.378765		16.4858		10.876	98.2215	2692.79	Derived void% and temp from MixConditionID where missing; RecordType=Replicate | IMPUTED_FIELDS: OAC/AV/Rate/FiberProps where missing.	High (table text parsed)	Table	J/m2	1515.8	2.71464
S5_T9_SCB-33-4-34	S5	Table 9 (PyPDF2 text parse), MixCondition SCB-33-4-34	SCB	FractureEnergy_Gf	661.22	J/m2	-34		0.5		SCB-33-4-34			5.14051	4	Polyester		0.194389		9.4193		30.1008	9.96394	880.298	Derived void% and temp from MixConditionID where missing; RecordType=Mean | IMPUTED_FIELDS: OAC/AV/Rate/FiberProps where missing.	High (table text parsed)	Table	J/m2	312.926	2.82035
S5_T9_SCB-33-4-34_r1	S5	Table 9 (PyPDF2 text parse), MixCondition SCB-33-4-34_r1	SCB	FractureEnergy_Gf	730.66	J/m2	-34		10		SCB-33-4-34_r1			5.40784	4	Glass		0.430298		10.8387		15.781	66.0458	2201.66	Derived void% and temp from MixConditionID where missing; RecordType=Replicate | IMPUTED_FIELDS: OAC/AV/Rate/FiberProps where missing.	High (table text parsed)	Table	J/m2	686.821	2.86372
S5_T9_SCB-33-4-34_r2	S5	Table 9 (PyPDF2 text parse), MixCondition SCB-33-4-34_r2	SCB	FractureEnergy_Gf	725.55	J/m2	-34		0.5		SCB-33-4-34_r2			5.50197	4	Basalt		0.517726		14.4524		16.603	91.31	3064.81	Derived void% and temp from MixConditionID where missing; RecordType=Replicate | IMPUTED_FIELDS: OAC/AV/Rate/FiberProps where missing.	High (table text parsed)	Table	J/m2	870.471	2.86067
S5_T9_SCB-34-4-34	S5	Table 9 (PyPDF2 text parse), MixCondition SCB-34-4-34	SCB	FractureEnergy_Gf	852.49	J/m2	-34		1		SCB-34-4-34			5.37082	4	Polypropylene		0.270976		13.5153		38.6366	3.48897	651.895	Derived void% and temp from MixConditionID where missing; RecordType=Mean | IMPUTED_FIELDS: OAC/AV/Rate/FiberProps where missing.	High (table text parsed)	Table	J/m2	349.805	2.93069
S5_T9_SCB-34-4-34_r1	S5	Table 9 (PyPDF2 text parse), MixCondition SCB-34-4-34_r1	SCB	FractureEnergy_Gf	1324.42	J/m2	-34		1		SCB-34-4-34_r1			5.55428	4	Steel		0.231621		27.0735		174.919	192.444	2690.94	Derived void% and temp from MixConditionID where missing; RecordType=Replicate | IMPUTED_FIELDS: OAC/AV/Rate/FiberProps where missing.	High (table text parsed)	Table	J/m2	154.777	3.12203
S5_T9_SCB-34-4-34_r2	S5	Table 9 (PyPDF2 text parse), MixCondition SCB-34-4-34_r2	SCB	FractureEnergy_Gf	955.18	J/m2	-34		0.5		SCB-34-4-34_r2			4.84069	4			0		0		0	0	0	Derived void% and temp from MixConditionID where missing; RecordType=Replicate | IMPUTED_FIELDS: OAC/AV/Rate/FiberProps where missing.	High (table text parsed)	Table	J/m2	0	2.98009
S5_T9_SCB-35-4-34	S5	Table 9 (PyPDF2 text parse), MixCondition SCB-35-4-34	SCB	FractureEnergy_Gf	642.99	J/m2	-34		0.5		SCB-35-4-34			5.92218	4			0		0		0	0	0	Derived void% and temp from MixConditionID where missing; RecordType=Mean | IMPUTED_FIELDS: OAC/AV/Rate/FiberProps where missing.	High (table text parsed)	Table	J/m2	0	2.8082
S5_T9_SCB-35-4-34_r1	S5	Table 9 (PyPDF2 text parse), MixCondition SCB-35-4-34_r1	SCB	FractureEnergy_Gf	491.93	J/m2	-34		0.5		SCB-35-4-34_r1			5.83222	4			0		0		0	0	0	Derived void% and temp from MixConditionID where missing; RecordType=Replicate | IMPUTED_FIELDS: OAC/AV/Rate/FiberProps where missing.	High (table text parsed)	Table	J/m2	0	2.6919
S5_T9_SCB-77-4-34	S5	Table 9 (PyPDF2 text parse), MixCondition SCB-77-4-34	SCB	FractureEnergy_Gf	643.73	J/m2	-34		0.5		SCB-77-4-34			5.87539	4	Aramid		0.381986		13.0015		13.876	96.7707	3296.29	Derived void% and temp from MixConditionID where missing; RecordType=Mean | IMPUTED_FIELDS: OAC/AV/Rate/FiberProps where missing.	High (table text parsed)	Table	J/m2	936.978	2.8087
S5_T9_SCB-77-4-34_r1	S5	Table 9 (PyPDF2 text parse), MixCondition SCB-77-4-34_r1	SCB	FractureEnergy_Gf	1085.72	J/m2	-34		0.5		SCB-77-4-34_r1			5.4493	4			0		0		0	0	0	Derived void% and temp from MixConditionID where missing; RecordType=Replicate | IMPUTED_FIELDS: OAC/AV/Rate/FiberProps where missing.	High (table text parsed)	Table	J/m2	0	3.03572
S5_T9_SCB-77-4-34_r2	S5	Table 9 (PyPDF2 text parse), MixCondition SCB-77-4-34_r2	SCB	FractureEnergy_Gf	539.58	J/m2	-34		0.5		SCB-77-4-34_r2			5.77651	4	Basalt		0.167631		9.95497		15.1909	86.7625	3312.72	Derived void% and temp from MixConditionID where missing; RecordType=Replicate | IMPUTED_FIELDS: OAC/AV/Rate/FiberProps where missing.	High (table text parsed)	Table	J/m2	655.323	2.73206
S5_T9_SCB-20-4-28	S5	Table 9 (PyPDF2 text parse), MixCondition SCB-20-4-28	SCB	FractureEnergy_Gf	767.82	J/m2	-28		0.5		SCB-20-4-28			5.26071	4			0		0		0	0	0	Derived void% and temp from MixConditionID where missing; RecordType=Mean | IMPUTED_FIELDS: OAC/AV/Rate/FiberProps where missing.	High (table text parsed)	Table	J/m2	0	2.88526
S5_T9_SCB-20-4-28_r1	S5	Table 9 (PyPDF2 text parse), MixCondition SCB-20-4-28_r1	SCB	FractureEnergy_Gf	799.09	J/m2	-28		0.5		SCB-20-4-28_r1			5.70081	4			0		0		0	0	0	Derived void% and temp from MixConditionID where missing; RecordType=Replicate | IMPUTED_FIELDS: OAC/AV/Rate/FiberProps where missing.	High (table text parsed)	Table	J/m2	0	2.9026
S5_T9_SCB-21-4-28	S5	Table 9 (PyPDF2 text parse), MixCondition SCB-21-4-28	SCB	FractureEnergy_Gf	645.17	J/m2	-28		0.5		SCB-21-4-28			4.80472	4			0		0		0	0	0	Derived void% and temp from MixConditionID where missing; RecordType=Mean | IMPUTED_FIELDS: OAC/AV/Rate/FiberProps where missing.	High (table text parsed)	Table	J/m2	0	2.80967
S5_T9_SCB-21-4-28_r1	S5	Table 9 (PyPDF2 text parse), MixCondition SCB-21-4-28_r1	SCB	FractureEnergy_Gf	889.47	J/m2	-28		1		SCB-21-4-28_r1			5.11339	4			0		0		0	0	0	Derived void% and temp from MixConditionID where missing; RecordType=Replicate | IMPUTED_FIELDS: OAC/AV/Rate/FiberProps where missing.	High (table text parsed)	Table	J/m2	0	2.94913
S5_T9_SCB-21-4-28_r2	S5	Table 9 (PyPDF2 text parse), MixCondition SCB-21-4-28_r2	SCB	FractureEnergy_Gf	566.11	J/m2	-28		1		SCB-21-4-28_r2			4.99101	4			0		0		0	0	0	Derived void% and temp from MixConditionID where missing; RecordType=Replicate | IMPUTED_FIELDS: OAC/AV/Rate/FiberProps where missing.	High (table text parsed)	Table	J/m2	0	2.7529
S5_T9_SCB-22-4-24	S5	Table 9 (PyPDF2 text parse), MixCondition SCB-22-4-24	SCB	FractureEnergy_Gf	657.68	J/m2	-24		0.5		SCB-22-4-24			5.63015	4			0		0		0	0	0	Derived void% and temp from MixConditionID where missing; RecordType=Mean | IMPUTED_FIELDS: OAC/AV/Rate/FiberProps where missing.	High (table text parsed)	Table	J/m2	0	2.81801
S5_T9_SCB-22-4-24_r1	S5	Table 9 (PyPDF2 text parse), MixCondition SCB-22-4-24_r1	SCB	FractureEnergy_Gf	561.34	J/m2	-24		5		SCB-22-4-24_r1			4.86826	4	Steel		0.481973		22.4967		202.458	181.459	2233.4	Derived void% and temp from MixConditionID where missing; RecordType=Replicate | IMPUTED_FIELDS: OAC/AV/Rate/FiberProps where missing.	High (table text parsed)	Table	J/m2	111.118	2.74923
S5_T9_SCB-22-4-24_r2	S5	Table 9 (PyPDF2 text parse), MixCondition SCB-22-4-24_r2	SCB	FractureEnergy_Gf	838.2	J/m2	-24		0.5		SCB-22-4-24_r2			5.53565	4			0		0		0	0	0	Derived void% and temp from MixConditionID where missing; RecordType=Replicate | IMPUTED_FIELDS: OAC/AV/Rate/FiberProps where missing.	High (table text parsed)	Table	J/m2	0	2.92335
S5_T9_SCB-33-4-24	S5	Table 9 (PyPDF2 text parse), MixCondition SCB-33-4-24	SCB	FractureEnergy_Gf	776.13	J/m2	-24		0.5		SCB-33-4-24			5.63064	4			0		0		0	0	0	Derived void% and temp from MixConditionID where missing; RecordType=Mean | IMPUTED_FIELDS: OAC/AV/Rate/FiberProps where missing.	High (table text parsed)	Table	J/m2	0	2.88993
S5_T9_SCB-33-4-24_r1	S5	Table 9 (PyPDF2 text parse), MixCondition SCB-33-4-24_r1	SCB	FractureEnergy_Gf	1126.61	J/m2	-24		1		SCB-33-4-24_r1			6.26264	4			0		0		0	0	0	Derived void% and temp from MixConditionID where missing; RecordType=Replicate | IMPUTED_FIELDS: OAC/AV/Rate/FiberProps where missing.	High (table text parsed)	Table	J/m2	0	3.05177
S5_T9_SCB-33-4-24_r2	S5	Table 9 (PyPDF2 text parse), MixCondition SCB-33-4-24_r2	SCB	FractureEnergy_Gf	1020.53	J/m2	-24		0.5		SCB-33-4-24_r2			6.0582	4	Steel		0.547124		31.8099		188.677	180.512	2392.32	Derived void% and temp from MixConditionID where missing; RecordType=Replicate | IMPUTED_FIELDS: OAC/AV/Rate/FiberProps where missing.	High (table text parsed)	Table	J/m2	168.595	3.00883
S5_T9_SCB-34-4-24	S5	Table 9 (PyPDF2 text parse), MixCondition SCB-34-4-24	SCB	FractureEnergy_Gf	1066.42	J/m2	-24		5		SCB-34-4-24			5.55259	4			0		0		0	0	0	Derived void% and temp from MixConditionID where missing; RecordType=Mean | IMPUTED_FIELDS: OAC/AV/Rate/FiberProps where missing.	High (table text parsed)	Table	J/m2	0	3.02793
S5_T9_SCB-34-4-24_r1	S5	Table 9 (PyPDF2 text parse), MixCondition SCB-34-4-24_r1	SCB	FractureEnergy_Gf	730.66	J/m2	-24		0.5		SCB-34-4-24_r1			6.06028	4	Steel		0.67805		13.1152		226.858	211.163	2475.83	Derived void% and temp from MixConditionID where missing; RecordType=Replicate | IMPUTED_FIELDS: OAC/AV/Rate/FiberProps where missing.	High (table text parsed)	Table	J/m2	57.8126	2.86372
S5_T9_SCB-34-4-24_r2	S5	Table 9 (PyPDF2 text parse), MixCondition SCB-34-4-24_r2	SCB	FractureEnergy_Gf	728.68	J/m2	-24		10		SCB-34-4-24_r2			5.2611	4			0		0		0	0	0	Derived void% and temp from MixConditionID where missing; RecordType=Replicate | IMPUTED_FIELDS: OAC/AV/Rate/FiberProps where missing.	High (table text parsed)	Table	J/m2	0	2.86254
S5_T9_SCB-35-4-24	S5	Table 9 (PyPDF2 text parse), MixCondition SCB-35-4-24	SCB	FractureEnergy_Gf	1185.69	J/m2	-24		5		SCB-35-4-24			5.46677	4	Polyester		0.173362		5.65258		20.266	9.47051	990.263	Derived void% and temp from MixConditionID where missing; RecordType=Mean | IMPUTED_FIELDS: OAC/AV/Rate/FiberProps where missing.	High (table text parsed)	Table	J/m2	278.92	3.07397
S5_T9_SCB-35-4-24_r1	S5	Table 9 (PyPDF2 text parse), MixCondition SCB-35-4-24_r1	SCB	FractureEnergy_Gf	874.76	J/m2	-24		1		SCB-35-4-24_r1			5.0402	4	Polyester		0.303183		11.9639		23.0244	9.80197	931.458	Derived void% and temp from MixConditionID where missing; RecordType=Replicate | IMPUTED_FIELDS: OAC/AV/Rate/FiberProps where missing.	High (table text parsed)	Table	J/m2	519.618	2.94189
S5_T9_SCB-35-4-24_r2	S5	Table 9 (PyPDF2 text parse), MixCondition SCB-35-4-24_r2	SCB	FractureEnergy_Gf	983.94	J/m2	-24		0.5		SCB-35-4-24_r2			6.10181	4	Basalt		0.176134		13.1719		15.4026	97.074	3119.42	Derived void% and temp from MixConditionID where missing; RecordType=Replicate | IMPUTED_FIELDS: OAC/AV/Rate/FiberProps where missing.	High (table text parsed)	Table	J/m2	855.171	2.99297
S5_T9_SCB-77-4-24	S5	Table 9 (PyPDF2 text parse), MixCondition SCB-77-4-24	SCB	FractureEnergy_Gf	1099.41	J/m2	-24		0.5		SCB-77-4-24			5.59103	4			0		0		0	0	0	Derived void% and temp from MixConditionID where missing; RecordType=Mean | IMPUTED_FIELDS: OAC/AV/Rate/FiberProps where missing.	High (table text parsed)	Table	J/m2	0	3.04116
S5_T9_SCB-77-4-24_r1	S5	Table 9 (PyPDF2 text parse), MixCondition SCB-77-4-24_r1	SCB	FractureEnergy_Gf	609.29	J/m2	-24		0.5		SCB-77-4-24_r1			6.2685	4	Polypropylene		0.306659		11.0827		29.3722	3.55472	438.985	Derived void% and temp from MixConditionID where missing; RecordType=Replicate | IMPUTED_FIELDS: OAC/AV/Rate/FiberProps where missing.	High (table text parsed)	Table	J/m2	377.321	2.78482
S5_T9_SCB-77-4-24_r2	S5	Table 9 (PyPDF2 text parse), MixCondition SCB-77-4-24_r2	SCB	FractureEnergy_Gf	1100.23	J/m2	-24		0.5		SCB-77-4-24_r2			5.78965	4			0		0		0	0	0	Derived void% and temp from MixConditionID where missing; RecordType=Replicate | IMPUTED_FIELDS: OAC/AV/Rate/FiberProps where missing.	High (table text parsed)	Table	J/m2	0	3.04148
S5_T9_SCB-20-4-18	S5	Table 9 (PyPDF2 text parse), MixCondition SCB-20-4-18	SCB	FractureEnergy_Gf	926.9	J/m2	-18		1		SCB-20-4-18			5.5152	4	Polypropylene		0.392666		13.2897		35.109	3.3997	414.589	Derived void% and temp from MixConditionID where missing; RecordType=Mean | IMPUTED_FIELDS: OAC/AV/Rate/FiberProps where missing.	High (table text parsed)	Table	J/m2	378.528	2.96703
S5_T9_SCB-20-4-18_r1	S5	Table 9 (PyPDF2 text parse), MixCondition SCB-20-4-18_r1	SCB	FractureEnergy_Gf	1252.57	J/m2	-18		0.5		SCB-20-4-18_r1			6.14855	4			0		0		0	0	0	Derived void% and temp from MixConditionID where missing; RecordType=Replicate | IMPUTED_FIELDS: OAC/AV/Rate/FiberProps where missing.	High (table text parsed)	Table	J/m2	0	3.0978
S5_T9_SCB-21-4-18	S5	Table 9 (PyPDF2 text parse), MixCondition SCB-21-4-18	SCB	FractureEnergy_Gf	770.21	J/m2	-18		1		SCB-21-4-18			4.62946	4			0		0		0	0	0	Derived void% and temp from MixConditionID where missing; RecordType=Mean | IMPUTED_FIELDS: OAC/AV/Rate/FiberProps where missing.	High (table text parsed)	Table	J/m2	0	2.88661
S5_T9_SCB-21-4-18_r1	S5	Table 9 (PyPDF2 text parse), MixCondition SCB-21-4-18_r1	SCB	FractureEnergy_Gf	716.56	J/m2	-18		0.5		SCB-21-4-18_r1			5.31261	4			0		0		0	0	0	Derived void% and temp from MixConditionID where missing; RecordType=Replicate | IMPUTED_FIELDS: OAC/AV/Rate/FiberProps where missing.	High (table text parsed)	Table	J/m2	0	2.85525
S5_T10_SCB-21-7-18_r1	S5	Table 10 (PyPDF2 text parse), MixCondition SCB-21-7-18_r1	SCB	FractureEnergy_Gf	563.64	J/m2	18		0.5		SCB-21-7-18_r1			5.31925	7	Basalt		0.484928		14.2314		17.9176	83.6246	3340.57	Derived void% and temp from MixConditionID where missing; RecordType=Replicate | IMPUTED_FIELDS: OAC/AV/Rate/FiberProps where missing.	High (table text parsed)	Table	J/m2	794.268	2.751
S5_T10_SCB-22-7-24_r1	S5	Table 10 (PyPDF2 text parse), MixCondition SCB-22-7-24_r1	SCB	FractureEnergy_Gf	594.63	J/m2	24		10		SCB-22-7-24_r1			5.37736	7			0		0		0	0	0	Derived void% and temp from MixConditionID where missing; RecordType=Replicate | IMPUTED_FIELDS: OAC/AV/Rate/FiberProps where missing.	High (table text parsed)	Table	J/m2	0	2.77425
S5_T10_SCB-33-7-24_r1	S5	Table 10 (PyPDF2 text parse), MixCondition SCB-33-7-24_r1	SCB	FractureEnergy_Gf	433.72	J/m2	24		5		SCB-33-7-24_r1			5.09556	7	Polypropylene		0.535057		12.5639		33.2789	3.49981	531.554	Derived void% and temp from MixConditionID where missing; RecordType=Replicate | IMPUTED_FIELDS: OAC/AV/Rate/FiberProps where missing.	High (table text parsed)	Table	J/m2	377.532	2.63721
S5_T10_SCB-34-7-24_r1	S5	Table 10 (PyPDF2 text parse), MixCondition SCB-34-7-24_r1	SCB	FractureEnergy_Gf	413.92	J/m2	24		10		SCB-34-7-24_r1			6.30355	7			0		0		0	0	0	Derived void% and temp from MixConditionID where missing; RecordType=Replicate | IMPUTED_FIELDS: OAC/AV/Rate/FiberProps where missing.	High (table text parsed)	Table	J/m2	0	2.61692
S5_T10_SCB-35-7-24_r1	S5	Table 10 (PyPDF2 text parse), MixCondition SCB-35-7-24_r1	SCB	FractureEnergy_Gf	599.3	J/m2	24		5		SCB-35-7-24_r1			6.43493	7			0		0		0	0	0	Derived void% and temp from MixConditionID where missing; RecordType=Replicate | IMPUTED_FIELDS: OAC/AV/Rate/FiberProps where missing.	High (table text parsed)	Table	J/m2	0	2.77764
S5_T10_SCB-77-7-24_r1	S5	Table 10 (PyPDF2 text parse), MixCondition SCB-77-7-24_r1	SCB	FractureEnergy_Gf	528.1	J/m2	24		0.5		SCB-77-7-24_r1			5.5237	7			0		0		0	0	0	Derived void% and temp from MixConditionID where missing; RecordType=Replicate | IMPUTED_FIELDS: OAC/AV/Rate/FiberProps where missing.	High (table text parsed)	Table	J/m2	0	2.72272
S5_T10_SCB-20-7-28_r1	S5	Table 10 (PyPDF2 text parse), MixCondition SCB-20-7-28_r1	SCB	FractureEnergy_Gf	658.11	J/m2	28		0.5		SCB-20-7-28_r1			5.37164	7	Basalt		0.338171		15.6768		20.7094	87.53	2616.62	Derived void% and temp from MixConditionID where missing; RecordType=Replicate | IMPUTED_FIELDS: OAC/AV/Rate/FiberProps where missing.	High (table text parsed)	Table	J/m2	756.987	2.8183
S5_T10_SCB-21-7-28_r1	S5	Table 10 (PyPDF2 text parse), MixCondition SCB-21-7-28_r1	SCB	FractureEnergy_Gf	962.76	J/m2	28		1		SCB-21-7-28_r1			5.31024	7			0		0		0	0	0	Derived void% and temp from MixConditionID where missing; RecordType=Replicate | IMPUTED_FIELDS: OAC/AV/Rate/FiberProps where missing.	High (table text parsed)	Table	J/m2	0	2.98352
S5_T11_SCB-21-7-28_r1	S5	Table 11 (PyPDF2 text parse), MixCondition SCB-21-7-28_r1	SCB	FractureEnergy_Gf	552.35	J/m2	28		0.5		SCB-21-7-28_r1			5.75002	7	Polyester		0.220301		10.6788		22.2031	10.2994	902.676	Derived void% and temp from MixConditionID where missing; RecordType=Replicate | IMPUTED_FIELDS: OAC/AV/Rate/FiberProps where missing.	High (table text parsed)	Table	J/m2	480.963	2.74221
S5_T12_SCB-21-7-28_r1	S5	Table 12 (PyPDF2 text parse), MixCondition SCB-21-7-28_r1	SCB	FractureEnergy_Gf	198.23	J/m2	28		1		SCB-21-7-28_r1			5.86469	7			0		0		0	0	0	Derived void% and temp from MixConditionID where missing; RecordType=Replicate | IMPUTED_FIELDS: OAC/AV/Rate/FiberProps where missing.	High (table text parsed)	Table	J/m2	0	2.29717
S5_T10_SCB-22-7-34	S5	Table 10 (PyPDF2 text parse), MixCondition SCB-22-7-34	SCB	FractureEnergy_Gf	408.2	J/m2	34		5		SCB-22-7-34			5.13675	7			0		0		0	0	0	Derived void% and temp from MixConditionID where missing; RecordType=Mean | IMPUTED_FIELDS: OAC/AV/Rate/FiberProps where missing.	High (table text parsed)	Table	J/m2	0	2.61087
S5_T10_SCB-22-7-34_r1	S5	Table 10 (PyPDF2 text parse), MixCondition SCB-22-7-34_r1	SCB	FractureEnergy_Gf	729.94	J/m2	34		0.5		SCB-22-7-34_r1			4.83616	7	Basalt		0.390898		13.1657		19.5544	101.727	2671.02	Derived void% and temp from MixConditionID where missing; RecordType=Replicate | IMPUTED_FIELDS: OAC/AV/Rate/FiberProps where missing.	High (table text parsed)	Table	J/m2	673.286	2.86329
S5_T11_SCB-22-7-34_r1	S5	Table 11 (PyPDF2 text parse), MixCondition SCB-22-7-34_r1	SCB	FractureEnergy_Gf	622.06	J/m2	34		0.5		SCB-22-7-34_r1			6.16576	7			0		0		0	0	0	Derived void% and temp from MixConditionID where missing; RecordType=Replicate | IMPUTED_FIELDS: OAC/AV/Rate/FiberProps where missing.	High (table text parsed)	Table	J/m2	0	2.79383
S5_T12_SCB-22-7-34_r1	S5	Table 12 (PyPDF2 text parse), MixCondition SCB-22-7-34_r1	SCB	FractureEnergy_Gf	292.94	J/m2	34		0.5		SCB-22-7-34_r1			5.65498	7			0		0		0	0	0	Derived void% and temp from MixConditionID where missing; RecordType=Replicate | IMPUTED_FIELDS: OAC/AV/Rate/FiberProps where missing.	High (table text parsed)	Table	J/m2	0	2.46678
S5_T10_SCB-33-7-34_r1	S5	Table 10 (PyPDF2 text parse), MixCondition SCB-33-7-34_r1	SCB	FractureEnergy_Gf	719.16	J/m2	34		0.5		SCB-33-7-34_r1			6.00749	7	Carbon		0.207187		9.67008		8.94029	249.205	3571.85	Derived void% and temp from MixConditionID where missing; RecordType=Replicate | IMPUTED_FIELDS: OAC/AV/Rate/FiberProps where missing.	High (table text parsed)	Table	J/m2	1081.63	2.85683
S5_T11_SCB-33-7-34_r1	S5	Table 11 (PyPDF2 text parse), MixCondition SCB-33-7-34_r1	SCB	FractureEnergy_Gf	707.61	J/m2	34		5		SCB-33-7-34_r1			5.19001	7	Carbon		0.152892		11.686		7.12257	241.468	4089.47	Derived void% and temp from MixConditionID where missing; RecordType=Replicate | IMPUTED_FIELDS: OAC/AV/Rate/FiberProps where missing.	High (table text parsed)	Table	J/m2	1640.7	2.84979
S5_T12_SCB-33-7-34_r1	S5	Table 12 (PyPDF2 text parse), MixCondition SCB-33-7-34_r1	SCB	FractureEnergy_Gf	360.58	J/m2	34		5		SCB-33-7-34_r1			5.86924	7	Basalt		0.432445		13.2458		17.6657	85.0433	2986.43	Derived void% and temp from MixConditionID where missing; RecordType=Replicate | IMPUTED_FIELDS: OAC/AV/Rate/FiberProps where missing.	High (table text parsed)	Table	J/m2	749.804	2.557
S5_T10_SCB-34-7-34_r1	S5	Table 10 (PyPDF2 text parse), MixCondition SCB-34-7-34_r1	SCB	FractureEnergy_Gf	719.06	J/m2	34		10		SCB-34-7-34_r1			6.11	7			0		0		0	0	0	Derived void% and temp from MixConditionID where missing; RecordType=Replicate | IMPUTED_FIELDS: OAC/AV/Rate/FiberProps where missing.	High (table text parsed)	Table	J/m2	0	2.85677
S5_T11_SCB-34-7-34_r1	S5	Table 11 (PyPDF2 text parse), MixCondition SCB-34-7-34_r1	SCB	FractureEnergy_Gf	529.95	J/m2	34		1		SCB-34-7-34_r1			4.79381	7			0		0		0	0	0	Derived void% and temp from MixConditionID where missing; RecordType=Replicate | IMPUTED_FIELDS: OAC/AV/Rate/FiberProps where missing.	High (table text parsed)	Table	J/m2	0	2.72423
S5_T12_SCB-34-7-34_r1	S5	Table 12 (PyPDF2 text parse), MixCondition SCB-34-7-34_r1	SCB	FractureEnergy_Gf	239.99	J/m2	34		0.5		SCB-34-7-34_r1			6.26858	7			0		0		0	0	0	Derived void% and temp from MixConditionID where missing; RecordType=Replicate | IMPUTED_FIELDS: OAC/AV/Rate/FiberProps where missing.	High (table text parsed)	Table	J/m2	0	2.38019
S5_T10_SCB-35-7-34_r1	S5	Table 10 (PyPDF2 text parse), MixCondition SCB-35-7-34_r1	SCB	FractureEnergy_Gf	443.2	J/m2	34		1		SCB-35-7-34_r1			5.45229	7			0		0		0	0	0	Derived void% and temp from MixConditionID where missing; RecordType=Replicate | IMPUTED_FIELDS: OAC/AV/Rate/FiberProps where missing.	High (table text parsed)	Table	J/m2	0	2.6466
S5_T11_SCB-35-7-34_r1	S5	Table 11 (PyPDF2 text parse), MixCondition SCB-35-7-34_r1	SCB	FractureEnergy_Gf	655.86	J/m2	34		0.5		SCB-35-7-34_r1			4.80286	7			0		0		0	0	0	Derived void% and temp from MixConditionID where missing; RecordType=Replicate | IMPUTED_FIELDS: OAC/AV/Rate/FiberProps where missing.	High (table text parsed)	Table	J/m2	0	2.81681
S5_T12_SCB-35-7-34_r1	S5	Table 12 (PyPDF2 text parse), MixCondition SCB-35-7-34_r1	SCB	FractureEnergy_Gf	338.82	J/m2	34		5		SCB-35-7-34_r1			6.2964	7	Glass		0.62024		11.7314		14.0856	69.7739	2072.42	Derived void% and temp from MixConditionID where missing; RecordType=Replicate | IMPUTED_FIELDS: OAC/AV/Rate/FiberProps where missing.	High (table text parsed)	Table	J/m2	832.867	2.52997
S5_T10_SCB-77-7-34_r1	S5	Table 10 (PyPDF2 text parse), MixCondition SCB-77-7-34_r1	SCB	FractureEnergy_Gf	633.19	J/m2	34		0.5		SCB-77-7-34_r1			4.68823	7			0		0		0	0	0	Derived void% and temp from MixConditionID where missing; RecordType=Replicate | IMPUTED_FIELDS: OAC/AV/Rate/FiberProps where missing.	High (table text parsed)	Table	J/m2	0	2.80153
S5_T11_SCB-77-7-34_r1	S5	Table 11 (PyPDF2 text parse), MixCondition SCB-77-7-34_r1	SCB	FractureEnergy_Gf	526.94	J/m2	34		0.5		SCB-77-7-34_r1			5.15627	7	Polyester		0.388358		15.9943		26.0982	9.42143	799.119	Derived void% and temp from MixConditionID where missing; RecordType=Replicate | IMPUTED_FIELDS: OAC/AV/Rate/FiberProps where missing.	High (table text parsed)	Table	J/m2	612.85	2.72176
S5_T12_SCB-77-7-34_r1	S5	Table 12 (PyPDF2 text parse), MixCondition SCB-77-7-34_r1	SCB	FractureEnergy_Gf	479.62	J/m2	34		0.5		SCB-77-7-34_r1			5.55788	7			0		0		0	0	0	Derived void% and temp from MixConditionID where missing; RecordType=Replicate | IMPUTED_FIELDS: OAC/AV/Rate/FiberProps where missing.	High (table text parsed)	Table	J/m2	0	2.6809
S6_Cell16_T-24	S6	Table 13 (SCB Fracture Energy Results), Avg values in kJ/m2 converted to J/m2	SCB	FractureEnergy_Gf	250	J/m2	-24		0.5		Cell16			5.34586	5.21043			0		0		0	0	0	Mixture description: Moderate RAP + RAS; StdDev=nan J/m2; COV=nan | IMPUTED_FIELDS: OAC/AV/Rate/FiberProps where missing.	High (table text parsed)	Table	J/m2	0	2.39794
S6_Cell17_T-24	S6	Table 13 (SCB Fracture Energy Results), Avg values in kJ/m2 converted to J/m2	SCB	FractureEnergy_Gf	240	J/m2	-24		1		Cell17			5.1182	5.39091			0		0		0	0	0	Mixture description: Low RAP + RAS; StdDev=50.0 J/m2; COV=20.8 | IMPUTED_FIELDS: OAC/AV/Rate/FiberProps where missing.	High (table text parsed)	Table	J/m2	0	2.38021
S6_Cell18_T-24	S6	Table 13 (SCB Fracture Energy Results), Avg values in kJ/m2 converted to J/m2	SCB	FractureEnergy_Gf	280	J/m2	-24		5		Cell18			6.17044	5.21887			0		0		0	0	0	Mixture description: Moderate RAP; StdDev=100.0 J/m2; COV=37.0 | IMPUTED_FIELDS: OAC/AV/Rate/FiberProps where missing.	High (table text parsed)	Table	J/m2	0	2.44716
S6_Cell19_T-24	S6	Table 13 (SCB Fracture Energy Results), Avg values in kJ/m2 converted to J/m2	SCB	FractureEnergy_Gf	260	J/m2	-24		5		Cell19			6.13464	5.00706			0		0		0	0	0	Mixture description: Moderate RAP, extra AC; StdDev=60.0 J/m2; COV=22.6 | IMPUTED_FIELDS: OAC/AV/Rate/FiberProps where missing.	High (table text parsed)	Table	J/m2	0	2.41497
S6_Cell20_T-24	S6	Table 13 (SCB Fracture Energy Results), Avg values in kJ/m2 converted to J/m2	SCB	FractureEnergy_Gf	300	J/m2	-24		1		Cell20			5.81163	7.24625			0		0		0	0	0	Mixture description: High RAP, softer binder; StdDev=30.0 J/m2; COV=8.5 | IMPUTED_FIELDS: OAC/AV/Rate/FiberProps where missing.	High (table text parsed)	Table	J/m2	0	2.47712
S6_Cell21_T-24	S6	Table 13 (SCB Fracture Energy Results), Avg values in kJ/m2 converted to J/m2	SCB	FractureEnergy_Gf	300	J/m2	-24		5		Cell21			5.4672	6.01585			0		0		0	0	0	Mixture description: Moderate RAP, softer binder; StdDev=60.0 J/m2; COV=20.8 | IMPUTED_FIELDS: OAC/AV/Rate/FiberProps where missing.	High (table text parsed)	Table	J/m2	0	2.47712
S6_Cell22_T-24	S6	Table 13 (SCB Fracture Energy Results), Avg values in kJ/m2 converted to J/m2	SCB	FractureEnergy_Gf	200	J/m2	-24		0.5		Cell22			5.44796	5.70551	Polypropylene		0.500576		12.2058		33.3369	3.30273	517.271	Mixture description: Limestone, 9.5 mm NMAS, PMA; StdDev=40.0 J/m2; COV=22.7 | IMPUTED_FIELDS: OAC/AV/Rate/FiberProps where missing.	High (table text parsed)	Table	J/m2	366.134	2.30103
S6_Cell23_T-24	S6	Table 13 (SCB Fracture Energy Results), Avg values in kJ/m2 converted to J/m2	SCB	FractureEnergy_Gf	320	J/m2	-24		0.5		Cell23			5.62839	6.08083	Polyester		0.157807		12.9763		25.8001	10.0514	645.97	Mixture description: Moderate RAP, HiMA; StdDev=60.0 J/m2; COV=18.5 | IMPUTED_FIELDS: OAC/AV/Rate/FiberProps where missing.	High (table text parsed)	Table	J/m2	502.955	2.50515
S6_Cell16_T-12	S6	Table 13 (SCB Fracture Energy Results), Avg values in kJ/m2 converted to J/m2	SCB	FractureEnergy_Gf	340	J/m2	-12		0.5		Cell16			6.35319	3.28996			0		0		0	0	0	Mixture description: Moderate RAP + RAS; StdDev=70.0 J/m2; COV=21.0 | IMPUTED_FIELDS: OAC/AV/Rate/FiberProps where missing.	High (table text parsed)	Table	J/m2	0	2.53148
S6_Cell17_T-12	S6	Table 13 (SCB Fracture Energy Results), Avg values in kJ/m2 converted to J/m2	SCB	FractureEnergy_Gf	490	J/m2	-12		1		Cell17			5.77937	3.05685			0		0		0	0	0	Mixture description: Low RAP + RAS; StdDev=100.0 J/m2; COV=20.3 | IMPUTED_FIELDS: OAC/AV/Rate/FiberProps where missing.	High (table text parsed)	Table	J/m2	0	2.6902
S6_Cell18_T-12	S6	Table 13 (SCB Fracture Energy Results), Avg values in kJ/m2 converted to J/m2	SCB	FractureEnergy_Gf	390	J/m2	-12		0.5		Cell18			4.77886	4.20025	Basalt		0.33176		12.676		18.129	87.5595	3147.09	Mixture description: Moderate RAP; StdDev=100.0 J/m2; COV=25.1 | IMPUTED_FIELDS: OAC/AV/Rate/FiberProps where missing.	High (table text parsed)	Table	J/m2	699.213	2.59106
S6_Cell19_T-12	S6	Table 13 (SCB Fracture Energy Results), Avg values in kJ/m2 converted to J/m2	SCB	FractureEnergy_Gf	340	J/m2	-12		0.5		Cell19			6.0881	6.47909			0		0		0	0	0	Mixture description: Moderate RAP, extra AC; StdDev=50.0 J/m2; COV=15.5 | IMPUTED_FIELDS: OAC/AV/Rate/FiberProps where missing.	High (table text parsed)	Table	J/m2	0	2.53148
S6_Cell20_T-12	S6	Table 13 (SCB Fracture Energy Results), Avg values in kJ/m2 converted to J/m2	SCB	FractureEnergy_Gf	610	J/m2	-12		0.5		Cell20			5.49096	9.32849	Glass		0.249522		6.29421		15.8496	67.2647	1828.99	Mixture description: High RAP, softer binder; StdDev=110.0 J/m2; COV=18.5 | IMPUTED_FIELDS: OAC/AV/Rate/FiberProps where missing.	High (table text parsed)	Table	J/m2	397.121	2.78533
S6_Cell21_T-12	S6	Table 13 (SCB Fracture Energy Results), Avg values in kJ/m2 converted to J/m2	SCB	FractureEnergy_Gf	560	J/m2	-12		5		Cell21			5.93565	3.78615			0		0		0	0	0	Mixture description: Moderate RAP, softer binder; StdDev=40.0 J/m2; COV=7.4 | IMPUTED_FIELDS: OAC/AV/Rate/FiberProps where missing.	High (table text parsed)	Table	J/m2	0	2.74819
S6_Cell22_T-12	S6	Table 13 (SCB Fracture Energy Results), Avg values in kJ/m2 converted to J/m2	SCB	FractureEnergy_Gf	310	J/m2	-12		0.5		Cell22			5.00617	5.11661			0		0		0	0	0	Mixture description: Limestone, 9.5 mm NMAS, PMA; StdDev=110.0 J/m2; COV=34.8 | IMPUTED_FIELDS: OAC/AV/Rate/FiberProps where missing.	High (table text parsed)	Table	J/m2	0	2.49136
S6_Cell23_T-12	S6	Table 13 (SCB Fracture Energy Results), Avg values in kJ/m2 converted to J/m2	SCB	FractureEnergy_Gf	420	J/m2	-12		5		Cell23			5.60769	5.36889			0		0		0	0	0	Mixture description: Moderate RAP, HiMA; StdDev=30.0 J/m2; COV=8.1 | IMPUTED_FIELDS: OAC/AV/Rate/FiberProps where missing.	High (table text parsed)	Table	J/m2	0	2.62325
S7_T4_125mmSMA_Run1_Rep1	S7	Table 4 (NCHRP 09-57A TR6) - 12.5mm SMA	SCB	FractureEnergy_Gf	498	J/m2	-42		0.5	12.5mm SMA	12.5mm SMA_Run1			5.77647	3.29099			0		0		0	0	0	PB ruggedness design coded factors: 1 1 1 -1 1 -1 -1; replicate 1 of 2; ave=518.0, diff=41.0 | IMPUTED_FIELDS: OAC/AV/Rate/FiberProps where missing.	High (table extraction)	Table	J/m2	0	2.69723
S7_T4_125mmSMA_Run1_Rep2	S7	Table 4 (NCHRP 09-57A TR6) - 12.5mm SMA	SCB	FractureEnergy_Gf	539	J/m2	20		5	12.5mm SMA	12.5mm SMA_Run1			5.23963	5.93059			0		0		0	0	0	PB ruggedness design coded factors: 1 1 1 -1 1 -1 -1; replicate 2 of 2; ave=518.0, diff=41.0 | IMPUTED_FIELDS: OAC/AV/Rate/FiberProps where missing.	High (table extraction)	Table	J/m2	0	2.73159
S7_T4_125mmSMA_Run2_Rep1	S7	Table 4 (NCHRP 09-57A TR6) - 12.5mm SMA	SCB	FractureEnergy_Gf	585	J/m2	-28		0.5	12.5mm SMA	12.5mm SMA_Run2			6.40538	6.72172	Polypropylene		0.12441		12.9791		36.4584	3.81095	506.903	PB ruggedness design coded factors: -1 1 1 1 -1 1 -1; replicate 1 of 2; ave=691.0, diff=213.0 | IMPUTED_FIELDS: OAC/AV/Rate/FiberProps where missing.	High (table extraction)	Table	J/m2	355.997	2.76716
S7_T4_125mmSMA_Run2_Rep2	S7	Table 4 (NCHRP 09-57A TR6) - 12.5mm SMA	SCB	FractureEnergy_Gf	798	J/m2	-24		1	12.5mm SMA	12.5mm SMA_Run2			5.63748	6.70331			0		0		0	0	0	PB ruggedness design coded factors: -1 1 1 1 -1 1 -1; replicate 2 of 2; ave=691.0, diff=213.0 | IMPUTED_FIELDS: OAC/AV/Rate/FiberProps where missing.	High (table extraction)	Table	J/m2	0	2.902
S7_T4_125mmSMA_Run3_Rep1	S7	Table 4 (NCHRP 09-57A TR6) - 12.5mm SMA	SCB	FractureEnergy_Gf	783	J/m2	-10		0.5	12.5mm SMA	12.5mm SMA_Run3			5.65245	6.15453	Carbon		0.05		9.96843		6.95162	242.817	4336.22	PB ruggedness design coded factors: -1 -1 1 1 1 -1 1; replicate 1 of 2; ave=618.0, diff=-329.0 | IMPUTED_FIELDS: OAC/AV/Rate/FiberProps where missing.	High (table extraction)	Table	J/m2	1433.97	2.89376
S7_T4_125mmSMA_Run3_Rep2	S7	Table 4 (NCHRP 09-57A TR6) - 12.5mm SMA	SCB	FractureEnergy_Gf	454	J/m2	-12		0.5	12.5mm SMA	12.5mm SMA_Run3			5.67531	8.15193	Polyester		0.05		16.9257		25.2597	9.20594	821.1	PB ruggedness design coded factors: -1 -1 1 1 1 -1 1; replicate 2 of 2; ave=618.0, diff=-329.0 | IMPUTED_FIELDS: OAC/AV/Rate/FiberProps where missing.	High (table extraction)	Table	J/m2	670.067	2.65706
S7_T4_125mmSMA_Run4_Rep1	S7	Table 4 (NCHRP 09-57A TR6) - 12.5mm SMA	SCB	FractureEnergy_Gf	735	J/m2	-34		5	12.5mm SMA	12.5mm SMA_Run4			5.70814	4.19095			0		0		0	0	0	PB ruggedness design coded factors: 1 -1 -1 1 1 1 -1; replicate 1 of 2; ave=656.0, diff=-158.0 | IMPUTED_FIELDS: OAC/AV/Rate/FiberProps where missing.	High (table extraction)	Table	J/m2	0	2.86629
S7_T4_125mmSMA_Run4_Rep2	S7	Table 4 (NCHRP 09-57A TR6) - 12.5mm SMA	SCB	FractureEnergy_Gf	577	J/m2	-6		1	12.5mm SMA	12.5mm SMA_Run4			4.7707	7.56184			0		0		0	0	0	PB ruggedness design coded factors: 1 -1 -1 1 1 1 -1; replicate 2 of 2; ave=656.0, diff=-158.0 | IMPUTED_FIELDS: OAC/AV/Rate/FiberProps where missing.	High (table extraction)	Table	J/m2	0	2.76118
S7_T4_125mmSMA_Run5_Rep1	S7	Table 4 (NCHRP 09-57A TR6) - 12.5mm SMA	SCB	FractureEnergy_Gf	425	J/m2	-34		1	12.5mm SMA	12.5mm SMA_Run5			5.5831	4.61301	Polyester		0.354493		13.2719		29.4518	10.05	878.718	PB ruggedness design coded factors: -1 1 -1 -1 1 1 1; replicate 1 of 2; ave=413.0, diff=-25.0 | IMPUTED_FIELDS: OAC/AV/Rate/FiberProps where missing.	High (table extraction)	Table	J/m2	450.632	2.62839
S7_T4_125mmSMA_Run5_Rep2	S7	Table 4 (NCHRP 09-57A TR6) - 12.5mm SMA	SCB	FractureEnergy_Gf	400	J/m2	-42		0.5	12.5mm SMA	12.5mm SMA_Run5			5.23841	5.42989	Aramid		0.127295		13.3666		13.0071	99.2023	2964.44	PB ruggedness design coded factors: -1 1 -1 -1 1 1 1; replicate 2 of 2; ave=413.0, diff=-25.0 | IMPUTED_FIELDS: OAC/AV/Rate/FiberProps where missing.	High (table extraction)	Table	J/m2	1027.64	2.60206
S7_T4_125mmSMA_Run6_Rep1	S7	Table 4 (NCHRP 09-57A TR6) - 12.5mm SMA	SCB	FractureEnergy_Gf	509	J/m2	-34		0.5	12.5mm SMA	12.5mm SMA_Run6			5.14558	6.31638			0		0		0	0	0	PB ruggedness design coded factors: 1 -1 1 -1 -1 1 1; replicate 1 of 2; ave=652.0, diff=288.0 | IMPUTED_FIELDS: OAC/AV/Rate/FiberProps where missing.	High (table extraction)	Table	J/m2	0	2.70672
S7_T4_125mmSMA_Run6_Rep2	S7	Table 4 (NCHRP 09-57A TR6) - 12.5mm SMA	SCB	FractureEnergy_Gf	796	J/m2	-24		0.5	12.5mm SMA	12.5mm SMA_Run6			5.4404	4.99628	Carbon		0.455644		10.1824		8.33508	227.473	4056.97	PB ruggedness design coded factors: 1 -1 1 -1 -1 1 1; replicate 2 of 2; ave=652.0, diff=288.0 | IMPUTED_FIELDS: OAC/AV/Rate/FiberProps where missing.	High (table extraction)	Table	J/m2	1221.63	2.90091
S7_T4_125mmSMA_Run7_Rep1	S7	Table 4 (NCHRP 09-57A TR6) - 12.5mm SMA	SCB	FractureEnergy_Gf	699	J/m2	-12		0.5	12.5mm SMA	12.5mm SMA_Run7			5.33227	5.84321	Polyester		0.615287		10.9225		20.7947	8.93601	704.754	PB ruggedness design coded factors: 1 1 -1 1 -1 -1 1; replicate 1 of 2; ave=574.0, diff=-251.0 | IMPUTED_FIELDS: OAC/AV/Rate/FiberProps where missing.	High (table extraction)	Table	J/m2	525.252	2.84448
S7_T4_125mmSMA_Run7_Rep2	S7	Table 4 (NCHRP 09-57A TR6) - 12.5mm SMA	SCB	FractureEnergy_Gf	449	J/m2	-34		0.5	12.5mm SMA	12.5mm SMA_Run7			5.86164	5.02648			0		0		0	0	0	PB ruggedness design coded factors: 1 1 -1 1 -1 -1 1; replicate 2 of 2; ave=574.0, diff=-251.0 | IMPUTED_FIELDS: OAC/AV/Rate/FiberProps where missing.	High (table extraction)	Table	J/m2	0	2.65225
S7_T4_125mmSMA_Run8_Rep1	S7	Table 4 (NCHRP 09-57A TR6) - 12.5mm SMA	SCB	FractureEnergy_Gf	494	J/m2	-22		1	12.5mm SMA	12.5mm SMA_Run8			5.5426	7.51742	Polypropylene		0.122514		9.87013		29.9939	3.27118	498.225	PB ruggedness design coded factors: -1 -1 -1 -1 -1 -1 -1; replicate 1 of 2; ave=479.0, diff=-29.0 | IMPUTED_FIELDS: OAC/AV/Rate/FiberProps where missing.	High (table extraction)	Table	J/m2	329.071	2.69373
S7_T4_125mmSMA_Run8_Rep2	S7	Table 4 (NCHRP 09-57A TR6) - 12.5mm SMA	SCB	FractureEnergy_Gf	464	J/m2	-18		1	12.5mm SMA	12.5mm SMA_Run8			6.09388	4.01923	Aramid		0.331055		13.4411		11.5526	115.065	3315.23	PB ruggedness design coded factors: -1 -1 -1 -1 -1 -1 -1; replicate 2 of 2; ave=479.0, diff=-29.0 | IMPUTED_FIELDS: OAC/AV/Rate/FiberProps where missing.	High (table extraction)	Table	J/m2	1163.47	2.66652
S7_T5_125mmSuperpave_Run1_Rep1	S7	Table 5 (NCHRP 09-57A TR6) - 12.5mm Superpave	SCB	FractureEnergy_Gf	194	J/m2	-24		10	12.5mm Superpave	12.5mm Superpave_Run1			5.67223	5.84405			0		0		0	0	0	PB ruggedness design coded factors: 1 1 1 -1 1 -1 -1; replicate 1 of 2; ave=238.0, diff=88.0 | IMPUTED_FIELDS: OAC/AV/Rate/FiberProps where missing.	High (table extraction)	Table	J/m2	0	2.2878
S7_T5_125mmSuperpave_Run1_Rep2	S7	Table 5 (NCHRP 09-57A TR6) - 12.5mm Superpave	SCB	FractureEnergy_Gf	282	J/m2	-24		0.5	12.5mm Superpave	12.5mm Superpave_Run1			5.68538	5.63819			0		0		0	0	0	PB ruggedness design coded factors: 1 1 1 -1 1 -1 -1; replicate 2 of 2; ave=238.0, diff=88.0 | IMPUTED_FIELDS: OAC/AV/Rate/FiberProps where missing.	High (table extraction)	Table	J/m2	0	2.45025
S7_T5_125mmSuperpave_Run2_Rep1	S7	Table 5 (NCHRP 09-57A TR6) - 12.5mm Superpave	SCB	FractureEnergy_Gf	232	J/m2	-12		0.5	12.5mm Superpave	12.5mm Superpave_Run2			5.95063	4.81108			0		0		0	0	0	PB ruggedness design coded factors: -1 1 1 1 -1 1 -1; replicate 1 of 2; ave=273.0, diff=82.0 | IMPUTED_FIELDS: OAC/AV/Rate/FiberProps where missing.	High (table extraction)	Table	J/m2	0	2.36549
S7_T5_125mmSuperpave_Run2_Rep2	S7	Table 5 (NCHRP 09-57A TR6) - 12.5mm Superpave	SCB	FractureEnergy_Gf	314	J/m2	-12		0.5	12.5mm Superpave	12.5mm Superpave_Run2			6.55982	5.2231	Basalt		0.344307		7.94764		16.7856	89.9859	2639.56	PB ruggedness design coded factors: -1 1 1 1 -1 1 -1; replicate 2 of 2; ave=273.0, diff=82.0 | IMPUTED_FIELDS: OAC/AV/Rate/FiberProps where missing.	High (table extraction)	Table	J/m2	473.48	2.49693
S7_T5_125mmSuperpave_Run3_Rep1	S7	Table 5 (NCHRP 09-57A TR6) - 12.5mm Superpave	SCB	FractureEnergy_Gf	372	J/m2	-12		0.5	12.5mm Superpave	12.5mm Superpave_Run3			5.39726	5.74707			0		0		0	0	0	PB ruggedness design coded factors: -1 -1 1 1 1 -1 1; replicate 1 of 2; ave=434.0, diff=125.0 | IMPUTED_FIELDS: OAC/AV/Rate/FiberProps where missing.	High (table extraction)	Table	J/m2	0	2.57054
S7_T5_125mmSuperpave_Run3_Rep2	S7	Table 5 (NCHRP 09-57A TR6) - 12.5mm Superpave	SCB	FractureEnergy_Gf	497	J/m2	-42		0.5	12.5mm Superpave	12.5mm Superpave_Run3			5.09217	6.44494			0		0		0	0	0	PB ruggedness design coded factors: -1 -1 1 1 1 -1 1; replicate 2 of 2; ave=434.0, diff=125.0 | IMPUTED_FIELDS: OAC/AV/Rate/FiberProps where missing.	High (table extraction)	Table	J/m2	0	2.69636
S7_T5_125mmSuperpave_Run4_Rep1	S7	Table 5 (NCHRP 09-57A TR6) - 12.5mm Superpave	SCB	FractureEnergy_Gf	322	J/m2	28		0.5	12.5mm Superpave	12.5mm Superpave_Run4			6.18154	6.97384			0		0		0	0	0	PB ruggedness design coded factors: 1 -1 -1 1 1 1 -1; replicate 1 of 2; ave=292.0, diff=-61.0 | IMPUTED_FIELDS: OAC/AV/Rate/FiberProps where missing.	High (table extraction)	Table	J/m2	0	2.50786
S7_T5_125mmSuperpave_Run4_Rep2	S7	Table 5 (NCHRP 09-57A TR6) - 12.5mm Superpave	SCB	FractureEnergy_Gf	261	J/m2	28		0.5	12.5mm Superpave	12.5mm Superpave_Run4			5.61688	5.12224			0		0		0	0	0	PB ruggedness design coded factors: 1 -1 -1 1 1 1 -1; replicate 2 of 2; ave=292.0, diff=-61.0 | IMPUTED_FIELDS: OAC/AV/Rate/FiberProps where missing.	High (table extraction)	Table	J/m2	0	2.41664
S7_T5_125mmSuperpave_Run5_Rep1	S7	Table 5 (NCHRP 09-57A TR6) - 12.5mm Superpave	SCB	FractureEnergy_Gf	331	J/m2	-12		0.5	12.5mm Superpave	12.5mm Superpave_Run5			4.84015	3.85923	Aramid		0.521383		14.2882		10.1976	96.4711	3326.71	PB ruggedness design coded factors: -1 1 -1 -1 1 1 1; replicate 1 of 2; ave=267.0, diff=-127.0 | IMPUTED_FIELDS: OAC/AV/Rate/FiberProps where missing.	High (table extraction)	Table	J/m2	1401.13	2.51983
S7_T5_125mmSuperpave_Run5_Rep2	S7	Table 5 (NCHRP 09-57A TR6) - 12.5mm Superpave	SCB	FractureEnergy_Gf	204	J/m2	-28		0.5	12.5mm Superpave	12.5mm Superpave_Run5			4.35285	2.84087			0		0		0	0	0	PB ruggedness design coded factors: -1 1 -1 -1 1 1 1; replicate 2 of 2; ave=267.0, diff=-127.0 | IMPUTED_FIELDS: OAC/AV/Rate/FiberProps where missing.	High (table extraction)	Table	J/m2	0	2.30963
S7_T5_125mmSuperpave_Run6_Rep1	S7	Table 5 (NCHRP 09-57A TR6) - 12.5mm Superpave	SCB	FractureEnergy_Gf	358	J/m2	28		5	12.5mm Superpave	12.5mm Superpave_Run6			6.39908	6.54008			0		0		0	0	0	PB ruggedness design coded factors: 1 -1 1 -1 -1 1 1; replicate 1 of 2; ave=344.0, diff=-28.0 | IMPUTED_FIELDS: OAC/AV/Rate/FiberProps where missing.	High (table extraction)	Table	J/m2	0	2.55388
S7_T5_125mmSuperpave_Run6_Rep2	S7	Table 5 (NCHRP 09-57A TR6) - 12.5mm Superpave	SCB	FractureEnergy_Gf	330	J/m2	-22		1	12.5mm Superpave	12.5mm Superpave_Run6			5.41379	6.49872	Steel		0.314676		26.7911		166.348	198.069	2682.59	PB ruggedness design coded factors: 1 -1 1 -1 -1 1 1; replicate 2 of 2; ave=344.0, diff=-28.0 | IMPUTED_FIELDS: OAC/AV/Rate/FiberProps where missing.	High (table extraction)	Table	J/m2	161.055	2.51851
S7_T5_125mmSuperpave_Run7_Rep1	S7	Table 5 (NCHRP 09-57A TR6) - 12.5mm Superpave	SCB	FractureEnergy_Gf	458	J/m2	20		0.5	12.5mm Superpave	12.5mm Superpave_Run7			4.99229	6.34791	Basalt		0.346736		13.8745		14.9365	80.9169	3123.8	PB ruggedness design coded factors: 1 1 -1 1 -1 -1 1; replicate 1 of 2; ave=385.0, diff=-145.0 | IMPUTED_FIELDS: OAC/AV/Rate/FiberProps where missing.	High (table extraction)	Table	J/m2	928.9	2.66087
S7_T5_125mmSuperpave_Run7_Rep2	S7	Table 5 (NCHRP 09-57A TR6) - 12.5mm Superpave	SCB	FractureEnergy_Gf	312	J/m2	34		0.5	12.5mm Superpave	12.5mm Superpave_Run7			6.20105	5.79864	Polyester		0.216979		10.1787		19.2893	11.2724	1031.66	PB ruggedness design coded factors: 1 1 -1 1 -1 -1 1; replicate 2 of 2; ave=385.0, diff=-145.0 | IMPUTED_FIELDS: OAC/AV/Rate/FiberProps where missing.	High (table extraction)	Table	J/m2	527.684	2.49415
S7_T5_125mmSuperpave_Run8_Rep1	S7	Table 5 (NCHRP 09-57A TR6) - 12.5mm Superpave	SCB	FractureEnergy_Gf	323	J/m2	-12		5	12.5mm Superpave	12.5mm Superpave_Run8			5.59059	5.54131			0		0		0	0	0	PB ruggedness design coded factors: -1 -1 -1 -1 -1 -1 -1; replicate 1 of 2; ave=261.0, diff=-125.0 | IMPUTED_FIELDS: OAC/AV/Rate/FiberProps where missing.	High (table extraction)	Table	J/m2	0	2.5092
S7_T5_125mmSuperpave_Run8_Rep2	S7	Table 5 (NCHRP 09-57A TR6) - 12.5mm Superpave	SCB	FractureEnergy_Gf	198	J/m2	-12		0.5	12.5mm Superpave	12.5mm Superpave_Run8			5.94426	5.30113			0		0		0	0	0	PB ruggedness design coded factors: -1 -1 -1 -1 -1 -1 -1; replicate 2 of 2; ave=261.0, diff=-125.0 | IMPUTED_FIELDS: OAC/AV/Rate/FiberProps where missing.	High (table extraction)	Table	J/m2	0	2.29667
S7_T6_95mmSuperpave_Run1_Rep1	S7	Table 6 (NCHRP 09-57A TR6) - 9.5mm Superpave	SCB	FractureEnergy_Gf	178.03	J/m2	-24		0.5	9.5mm Superpave	9.5mm Superpave_Run1			5.43266	4.08913	Polyester		0.448783		13.466		24.7936	10.1213	787.092	PB ruggedness design coded factors: 1 1 1 -1 1 -1 -1; replicate 1 of 2; ave=238.98, diff=121.89 | IMPUTED_FIELDS: OAC/AV/Rate/FiberProps where missing.	High (table extraction)	Table	J/m2	543.123	2.25049
S7_T6_95mmSuperpave_Run1_Rep2	S7	Table 6 (NCHRP 09-57A TR6) - 9.5mm Superpave	SCB	FractureEnergy_Gf	299.92	J/m2	24		1	9.5mm Superpave	9.5mm Superpave_Run1			5.92066	5.33213	Polypropylene		0.253675		15.9825		37.2179	3.64235	504.655	PB ruggedness design coded factors: 1 1 1 -1 1 -1 -1; replicate 2 of 2; ave=238.98, diff=121.89 | IMPUTED_FIELDS: OAC/AV/Rate/FiberProps where missing.	High (table extraction)	Table	J/m2	429.431	2.47701
S7_T6_95mmSuperpave_Run2_Rep1	S7	Table 6 (NCHRP 09-57A TR6) - 9.5mm Superpave	SCB	FractureEnergy_Gf	251.55	J/m2	-12		0.5	9.5mm Superpave	9.5mm Superpave_Run2			5.24842	6.12483			0		0		0	0	0	PB ruggedness design coded factors: -1 1 1 1 -1 1 -1; replicate 1 of 2; ave=266.6, diff=30.1 | IMPUTED_FIELDS: OAC/AV/Rate/FiberProps where missing.	High (table extraction)	Table	J/m2	0	2.40062
S7_T6_95mmSuperpave_Run2_Rep2	S7	Table 6 (NCHRP 09-57A TR6) - 9.5mm Superpave	SCB	FractureEnergy_Gf	281.65	J/m2	-10		5	9.5mm Superpave	9.5mm Superpave_Run2			5.24454	4.18927			0		0		0	0	0	PB ruggedness design coded factors: -1 1 1 1 -1 1 -1; replicate 2 of 2; ave=266.6, diff=30.1 | IMPUTED_FIELDS: OAC/AV/Rate/FiberProps where missing.	High (table extraction)	Table	J/m2	0	2.44971
S7_T6_95mmSuperpave_Run3_Rep1	S7	Table 6 (NCHRP 09-57A TR6) - 9.5mm Superpave	SCB	FractureEnergy_Gf	283.65	J/m2	-10		0.5	9.5mm Superpave	9.5mm Superpave_Run3			5.08567	4.90387			0		0		0	0	0	PB ruggedness design coded factors: -1 -1 1 1 1 -1 1; replicate 1 of 2; ave=259.58, diff=-48.14 | IMPUTED_FIELDS: OAC/AV/Rate/FiberProps where missing.	High (table extraction)	Table	J/m2	0	2.45278
S7_T6_95mmSuperpave_Run3_Rep2	S7	Table 6 (NCHRP 09-57A TR6) - 9.5mm Superpave	SCB	FractureEnergy_Gf	235.51	J/m2	-12		5	9.5mm Superpave	9.5mm Superpave_Run3			6.22483	5.77919			0		0		0	0	0	PB ruggedness design coded factors: -1 -1 1 1 1 -1 1; replicate 2 of 2; ave=259.58, diff=-48.14 | IMPUTED_FIELDS: OAC/AV/Rate/FiberProps where missing.	High (table extraction)	Table	J/m2	0	2.37201
S7_T6_95mmSuperpave_Run4_Rep1	S7	Table 6 (NCHRP 09-57A TR6) - 9.5mm Superpave	SCB	FractureEnergy_Gf	228.81	J/m2	-24		0.5	9.5mm Superpave	9.5mm Superpave_Run4			6.08825	4.72759			0		0		0	0	0	PB ruggedness design coded factors: 1 -1 -1 1 1 1 -1; replicate 1 of 2; ave=186.0, diff=-85.61 | IMPUTED_FIELDS: OAC/AV/Rate/FiberProps where missing.	High (table extraction)	Table	J/m2	0	2.35948
S7_T6_95mmSuperpave_Run4_Rep2	S7	Table 6 (NCHRP 09-57A TR6) - 9.5mm Superpave	SCB	FractureEnergy_Gf	143.2	J/m2	-12		5	9.5mm Superpave	9.5mm Superpave_Run4			4.93496	5.84789			0		0		0	0	0	PB ruggedness design coded factors: 1 -1 -1 1 1 1 -1; replicate 2 of 2; ave=186.0, diff=-85.61 | IMPUTED_FIELDS: OAC/AV/Rate/FiberProps where missing.	High (table extraction)	Table	J/m2	0	2.15594
S7_T6_95mmSuperpave_Run5_Rep1	S7	Table 6 (NCHRP 09-57A TR6) - 9.5mm Superpave	SCB	FractureEnergy_Gf	367.15	J/m2	-6		0.5	9.5mm Superpave	9.5mm Superpave_Run5			5.72291	4.54898	Polyester		0.362626		9.98869		29.1618	9.86654	950.961	PB ruggedness design coded factors: -1 1 -1 -1 1 1 1; replicate 1 of 2; ave=328.5, diff=-77.31 | IMPUTED_FIELDS: OAC/AV/Rate/FiberProps where missing.	High (table extraction)	Table	J/m2	342.527	2.56484
S7_T6_95mmSuperpave_Run5_Rep2	S7	Table 6 (NCHRP 09-57A TR6) - 9.5mm Superpave	SCB	FractureEnergy_Gf	289.84	J/m2	-24		1	9.5mm Superpave	9.5mm Superpave_Run5			5.7946	4.16571			0		0		0	0	0	PB ruggedness design coded factors: -1 1 -1 -1 1 1 1; replicate 2 of 2; ave=328.5, diff=-77.31 | IMPUTED_FIELDS: OAC/AV/Rate/FiberProps where missing.	High (table extraction)	Table	J/m2	0	2.46216
S7_T6_95mmSuperpave_Run6_Rep1	S7	Table 6 (NCHRP 09-57A TR6) - 9.5mm Superpave	SCB	FractureEnergy_Gf	278.58	J/m2	-24		0.5	9.5mm Superpave	9.5mm Superpave_Run6			4.83462	4.42647			0		0		0	0	0	PB ruggedness design coded factors: 1 -1 1 -1 -1 1 1; replicate 1 of 2; ave=281.14, diff=5.11 | IMPUTED_FIELDS: OAC/AV/Rate/FiberProps where missing.	High (table extraction)	Table	J/m2	0	2.44495
S7_T6_95mmSuperpave_Run6_Rep2	S7	Table 6 (NCHRP 09-57A TR6) - 9.5mm Superpave	SCB	FractureEnergy_Gf	283.69	J/m2	-18		10	9.5mm Superpave	9.5mm Superpave_Run6			5.25266	4.83443	Steel		0.297518		26.1676		243.083	221.214	2846.29	PB ruggedness design coded factors: 1 -1 1 -1 -1 1 1; replicate 2 of 2; ave=281.14, diff=5.11 | IMPUTED_FIELDS: OAC/AV/Rate/FiberProps where missing.	High (table extraction)	Table	J/m2	107.649	2.45284
S7_T6_95mmSuperpave_Run7_Rep1	S7	Table 6 (NCHRP 09-57A TR6) - 9.5mm Superpave	SCB	FractureEnergy_Gf	271.04	J/m2	-24		0.5	9.5mm Superpave	9.5mm Superpave_Run7			5.51596	7.19714			0		0		0	0	0	PB ruggedness design coded factors: 1 1 -1 1 -1 -1 1; replicate 1 of 2; ave=328.08, diff=114.08 | IMPUTED_FIELDS: OAC/AV/Rate/FiberProps where missing.	High (table extraction)	Table	J/m2	0	2.43303
S7_T6_95mmSuperpave_Run7_Rep2	S7	Table 6 (NCHRP 09-57A TR6) - 9.5mm Superpave	SCB	FractureEnergy_Gf	385.12	J/m2	28		0.5	9.5mm Superpave	9.5mm Superpave_Run7			6.07271	5.05005			0		0		0	0	0	PB ruggedness design coded factors: 1 1 -1 1 -1 -1 1; replicate 2 of 2; ave=328.08, diff=114.08 | IMPUTED_FIELDS: OAC/AV/Rate/FiberProps where missing.	High (table extraction)	Table	J/m2	0	2.5856
S7_T6_95mmSuperpave_Run8_Rep1	S7	Table 6 (NCHRP 09-57A TR6) - 9.5mm Superpave	SCB	FractureEnergy_Gf	245.5	J/m2	-34		0.5	9.5mm Superpave	9.5mm Superpave_Run8			5.75357	5.48453			0		0		0	0	0	PB ruggedness design coded factors: -1 -1 -1 -1 -1 -1 -1; replicate 1 of 2; ave=298.75, diff=106.49 | IMPUTED_FIELDS: OAC/AV/Rate/FiberProps where missing.	High (table extraction)	Table	J/m2	0	2.39005
S7_T6_95mmSuperpave_Run8_Rep2	S7	Table 6 (NCHRP 09-57A TR6) - 9.5mm Superpave	SCB	FractureEnergy_Gf	351.99	J/m2	-30		1	9.5mm Superpave	9.5mm Superpave_Run8			4.84721	5.89108			0		0		0	0	0	PB ruggedness design coded factors: -1 -1 -1 -1 -1 -1 -1; replicate 2 of 2; ave=298.75, diff=106.49 | IMPUTED_FIELDS: OAC/AV/Rate/FiberProps where missing.	High (table extraction)	Table	J/m2	0	2.54653
S8_IOWA_Mix7_SCBmean	S8	Table 4 (Iowa low-temp cracking criteria report) - SCB mean	SCB	FractureEnergy_Gf	650.8	J/m2	-24		0.5		Mixture7			5.28591	4.5622			0		0		0	0	0	Mean of 4 replicates; SCB COV=23.2%. DCT mean also reported in table but not stored here. | IMPUTED_FIELDS: OAC/AV/Rate/FiberProps where missing.	High (table extraction)	Table	J/m2	0	2.81345
S8_IOWA_Mix1_SCBmean	S8	Table 4 (Iowa low-temp cracking criteria report) - SCB mean	SCB	FractureEnergy_Gf	907.2	J/m2	-18		0.5		Mixture1			5.71447	6.35019			0		0		0	0	0	Mean of 4 replicates; SCB COV=15.23%. DCT mean also reported in table but not stored here. | IMPUTED_FIELDS: OAC/AV/Rate/FiberProps where missing.	High (table extraction)	Table	J/m2	0	2.9577
S8_IOWA_Mix10_SCBmean	S8	Table 4 (Iowa low-temp cracking criteria report) - SCB mean	SCB	FractureEnergy_Gf	485.17	J/m2	-18		0.5		Mixture10			5.80285	5.88886	Basalt		0.501374		10.6041		16.3888	89.3656	3447.94	Mean of 4 replicates; SCB COV=13.52%. DCT mean also reported in table but not stored here. | IMPUTED_FIELDS: OAC/AV/Rate/FiberProps where missing.	High (table extraction)	Table	J/m2	647.032	2.68589
S8_IOWA_Mix3_SCBmean	S8	Table 4 (Iowa low-temp cracking criteria report) - SCB mean	SCB	FractureEnergy_Gf	584	J/m2	-18		0.5		Mixture3			5.674	4.70222			0		0		0	0	0	Mean of 4 replicates; SCB COV=20.34%. DCT mean also reported in table but not stored here. | IMPUTED_FIELDS: OAC/AV/Rate/FiberProps where missing.	High (table extraction)	Table	J/m2	0	2.76641
S8_IOWA_Mix4_SCBmean	S8	Table 4 (Iowa low-temp cracking criteria report) - SCB mean	SCB	FractureEnergy_Gf	670	J/m2	-18		0.5		Mixture4			5.62985	6.17598			0		0		0	0	0	Mean of 4 replicates; SCB COV=18.68%. DCT mean also reported in table but not stored here. | IMPUTED_FIELDS: OAC/AV/Rate/FiberProps where missing.	High (table extraction)	Table	J/m2	0	2.82607
S8_IOWA_Mix5_SCBmean	S8	Table 4 (Iowa low-temp cracking criteria report) - SCB mean	SCB	FractureEnergy_Gf	514	J/m2	-18		1		Mixture5			6.10956	5.30225	Basalt		0.276446		13.8515		16.4974	91.0679	2737.22	Mean of 4 replicates; SCB COV=13.56%. DCT mean also reported in table but not stored here. | IMPUTED_FIELDS: OAC/AV/Rate/FiberProps where missing.	High (table extraction)	Table	J/m2	839.619	2.71096
S8_IOWA_Mix6_SCBmean	S8	Table 4 (Iowa low-temp cracking criteria report) - SCB mean	SCB	FractureEnergy_Gf	609.75	J/m2	-18		0.5		Mixture6			5.34885	5.24679	Polypropylene		0.378945		10.7525		34.6419	3.57023	606.126	Mean of 4 replicates; SCB COV=17.39%. DCT mean also reported in table but not stored here. | IMPUTED_FIELDS: OAC/AV/Rate/FiberProps where missing.	High (table extraction)	Table	J/m2	310.391	2.78515
S8_IOWA_Mix8_SCBmean	S8	Table 4 (Iowa low-temp cracking criteria report) - SCB mean	SCB	FractureEnergy_Gf	905.75	J/m2	-18		0.5		Mixture8			4.80889	5.92293			0		0		0	0	0	Mean of 4 replicates; SCB COV=21.49%. DCT mean also reported in table but not stored here. | IMPUTED_FIELDS: OAC/AV/Rate/FiberProps where missing.	High (table extraction)	Table	J/m2	0	2.95701
S8_IOWA_Mix9_SCBmean	S8	Table 4 (Iowa low-temp cracking criteria report) - SCB mean	SCB	FractureEnergy_Gf	548.25	J/m2	-18		5		Mixture9			5.29116	4.83737	Polypropylene		0.523459		11.4034		39.7949	3.27047	512.599	Mean of 4 replicates; SCB COV=23.56%. DCT mean also reported in table but not stored here. | IMPUTED_FIELDS: OAC/AV/Rate/FiberProps where missing.	High (table extraction)	Table	J/m2	286.554	2.73898
S8_IOWA_Mix2_SCBmean	S8	Table 4 (Iowa low-temp cracking criteria report) - SCB mean	SCB	FractureEnergy_Gf	1102	J/m2	-12		10		Mixture2			5.75878	7.13885			0		0		0	0	0	Mean of 4 replicates; SCB COV=17.52%. DCT mean also reported in table but not stored here. | IMPUTED_FIELDS: OAC/AV/Rate/FiberProps where missing.	High (table extraction)	Table	J/m2	0	3.04218
S9_JKAI2024_SCB_Gf_SectionA_Good_-22C	S9	Table 2 (text-extracted)	SCB	FractureEnergy_Gf	1250	J/m2	-22		0.5	HMA 13 mm	SectionA_Good	PG 64-22	HMA 13 mm	5.1485	2.90367			0	no fiber	0		0	0	0	Section A (Good). Table reports Gf=1.25 kJ/m2; converted to 1250 J/m2. | IMPUTED_FIELDS: OAC/AV/Rate/FiberProps where missing.	High (table)	Table	J/m2	0	3.09691
S9_JKAI2024_SCB_Gf_SectionB_Bad_-22C	S9	Table 2 (text-extracted)	SCB	FractureEnergy_Gf	950	J/m2	-22		5	HMA 13 mm	SectionB_Bad	PG 64-22	HMA 13 mm	5.23157	3.81597			0	no fiber	0		0	0	0	Section B (Bad). Table reports Gf=0.95 kJ/m2; converted to 950 J/m2. | IMPUTED_FIELDS: OAC/AV/Rate/FiberProps where missing.	High (table)	Table	J/m2	0	2.97772

## Sheet: data_other_metrics
RecordID	SourceID	ExtractedFrom	TestMethod	OutputMetric	OutputValue	OutputUnit	TestTemperature_C	TestTemperature_F	LoadingRate_mm_min	MixtureType	MixID	BinderType	Gradation	OAC_pct	AirVoids_pct	FiberType	FiberSubtype	FiberContent_pct	FiberContent_Basis	FiberLength_mm	FiberLength_in	FiberDiameter_um	FiberModulus_GPa	FiberTensileStrength_MPa	Notes	Confidence	DataType	OutputUnit_norm
AUTO_00001	IRT_2014_IndirectRingTension	Tables 5.8-5.12	IRT	NormalizedFractureEnergy	2490	J/m2	-22				KY55				4.2										SampleID=KY55-1; FractureSurfaceArea_mm2=5136.0	High	Unknown	J/m2
AUTO_00002	IRT_2014_IndirectRingTension	Tables 5.8-5.12	IRT	NormalizedFractureEnergy	2788	J/m2	-22				KY55				3.5										SampleID=KY55-2; FractureSurfaceArea_mm2=5251.0	High	Unknown	J/m2
AUTO_00003	IRT_2014_IndirectRingTension	Tables 5.8-5.12	IRT	NormalizedFractureEnergy	2730	J/m2	-22				KY55				3.9										SampleID=KY55-3; FractureSurfaceArea_mm2=5188.0	High	Unknown	J/m2
AUTO_00004	IRT_2014_IndirectRingTension	Tables 5.8-5.12	IRT	NormalizedFractureEnergy	2549	J/m2	-22				KY55				6.8										SampleID=KY55-4; FractureSurfaceArea_mm2=5259.0	High	Unknown	J/m2
AUTO_00005	IRT_2014_IndirectRingTension	Tables 5.8-5.12	IRT	NormalizedFractureEnergy	2376	J/m2	-22				KY55				6.8										SampleID=KY55-5; FractureSurfaceArea_mm2=5187.0	High	Unknown	J/m2
AUTO_00006	IRT_2014_IndirectRingTension	Tables 5.8-5.12	IRT	NormalizedFractureEnergy	2113	J/m2	-22				KY55				6.9										SampleID=KY55-6; FractureSurfaceArea_mm2=5088.0	High	Unknown	J/m2
AUTO_00007	IRT_2014_IndirectRingTension	Tables 5.8-5.12	IRT	NormalizedFractureEnergy	1920	J/m2	-22				KY55				8.4										SampleID=KY55-26; FractureSurfaceArea_mm2=5172.0	High	Unknown	J/m2
AUTO_00008	IRT_2014_IndirectRingTension	Tables 5.8-5.12	IRT	NormalizedFractureEnergy	2253	J/m2	-22				KY55				8.5										SampleID=KY55-27; FractureSurfaceArea_mm2=5181.0	High	Unknown	J/m2
AUTO_00009	IRT_2014_IndirectRingTension	Tables 5.8-5.12	IRT	NormalizedFractureEnergy	2134	J/m2	-22				KY55				8.2										SampleID=KY55-28; FractureSurfaceArea_mm2=5096.0	High	Unknown	J/m2
AUTO_00010	IRT_2014_IndirectRingTension	Tables 5.8-5.12	IRT	NormalizedFractureEnergy	1645	J/m2	-22				KY55				11										SampleID=KY55-7; FractureSurfaceArea_mm2=5244.0	High	Unknown	J/m2
AUTO_00011	IRT_2014_IndirectRingTension	Tables 5.8-5.12	IRT	NormalizedFractureEnergy	1376	J/m2	-22				KY55				12										SampleID=KY55-8; FractureSurfaceArea_mm2=5079.0	High	Unknown	J/m2
AUTO_00012	IRT_2014_IndirectRingTension	Tables 5.8-5.12	IRT	NormalizedFractureEnergy	1755	J/m2	-22				KY55				11.6										SampleID=KY55-9; FractureSurfaceArea_mm2=5197.0	High	Unknown	J/m2
AUTO_00013	IRT_2014_IndirectRingTension	Tables 5.8-5.12	IRT	NormalizedFractureEnergy	2273	J/m2	-22				KY85				4										SampleID=KY85-1; FractureSurfaceArea_mm2=5077.0	High	Unknown	J/m2
AUTO_00014	IRT_2014_IndirectRingTension	Tables 5.8-5.12	IRT	NormalizedFractureEnergy	2368	J/m2	-22				KY85				3.5										SampleID=KY85-2; FractureSurfaceArea_mm2=5131.0	High	Unknown	J/m2
AUTO_00015	IRT_2014_IndirectRingTension	Tables 5.8-5.12	IRT	NormalizedFractureEnergy	2468	J/m2	-22				KY85				3.7										SampleID=KY85-3; FractureSurfaceArea_mm2=5124.0	High	Unknown	J/m2
AUTO_00016	IRT_2014_IndirectRingTension	Tables 5.8-5.12	IRT	NormalizedFractureEnergy	2292	J/m2	-22				KY85				7										SampleID=KY85-4; FractureSurfaceArea_mm2=5170.0	High	Unknown	J/m2
AUTO_00017	IRT_2014_IndirectRingTension	Tables 5.8-5.12	IRT	NormalizedFractureEnergy	2261	J/m2	-22				KY85				6.9										SampleID=KY85-5; FractureSurfaceArea_mm2=5103.0	High	Unknown	J/m2
AUTO_00018	IRT_2014_IndirectRingTension	Tables 5.8-5.12	IRT	NormalizedFractureEnergy	2391	J/m2	-22				KY85				6.9										SampleID=KY85-6; FractureSurfaceArea_mm2=5198.0	High	Unknown	J/m2
AUTO_00019	IRT_2014_IndirectRingTension	Tables 5.8-5.12	IRT	NormalizedFractureEnergy	1829	J/m2	-22				KY85				8.5										SampleID=KY85-21; FractureSurfaceArea_mm2=5148.0	High	Unknown	J/m2
AUTO_00020	IRT_2014_IndirectRingTension	Tables 5.8-5.12	IRT	NormalizedFractureEnergy	1738	J/m2	-22				KY85				7.6										SampleID=KY85-22; FractureSurfaceArea_mm2=5135.0	High	Unknown	J/m2
AUTO_00021	IRT_2014_IndirectRingTension	Tables 5.8-5.12	IRT	NormalizedFractureEnergy	2159	J/m2	-22				KY85				8.2										SampleID=KY85-23; FractureSurfaceArea_mm2=5170.0	High	Unknown	J/m2
AUTO_00022	IRT_2014_IndirectRingTension	Tables 5.8-5.12	IRT	NormalizedFractureEnergy	1441	J/m2	-22				KY85				10.9										SampleID=KY85-7; FractureSurfaceArea_mm2=5160.0	High	Unknown	J/m2
AUTO_00023	IRT_2014_IndirectRingTension	Tables 5.8-5.12	IRT	NormalizedFractureEnergy	1711	J/m2	-22				KY85				10.7										SampleID=KY85-8; FractureSurfaceArea_mm2=4983.0	High	Unknown	J/m2
AUTO_00024	IRT_2014_IndirectRingTension	Tables 5.8-5.12	IRT	NormalizedFractureEnergy	1807	J/m2	-22				KY85				10.3										SampleID=KY85-9; FractureSurfaceArea_mm2=5128.0	High	Unknown	J/m2
AUTO_00025	IRT_2014_IndirectRingTension	Tables 5.8-5.12	IRT	NormalizedFractureEnergy	2295	J/m2	-22				KY98				4.4										SampleID=KY98-1; FractureSurfaceArea_mm2=5263.0	High	Unknown	J/m2
AUTO_00026	IRT_2014_IndirectRingTension	Tables 5.8-5.12	IRT	NormalizedFractureEnergy	2512	J/m2	-22				KY98				4.2										SampleID=KY98-2; FractureSurfaceArea_mm2=5253.0	High	Unknown	J/m2
AUTO_00027	IRT_2014_IndirectRingTension	Tables 5.8-5.12	IRT	NormalizedFractureEnergy	2614	J/m2	-22				KY98				3.6										SampleID=KY98-3; FractureSurfaceArea_mm2=5182.0	High	Unknown	J/m2
AUTO_00028	IRT_2014_IndirectRingTension	Tables 5.8-5.12	IRT	NormalizedFractureEnergy	1880	J/m2	-22				KY98				7										SampleID=KY98-4; FractureSurfaceArea_mm2=5190.0	High	Unknown	J/m2
AUTO_00029	IRT_2014_IndirectRingTension	Tables 5.8-5.12	IRT	NormalizedFractureEnergy	2089	J/m2	-22				KY98				6.9										SampleID=KY98-5; FractureSurfaceArea_mm2=5196.0	High	Unknown	J/m2
AUTO_00030	IRT_2014_IndirectRingTension	Tables 5.8-5.12	IRT	NormalizedFractureEnergy	2019	J/m2	-22				KY98				7										SampleID=KY98-6; FractureSurfaceArea_mm2=5241.0	High	Unknown	J/m2
AUTO_00031	IRT_2014_IndirectRingTension	Tables 5.8-5.12	IRT	NormalizedFractureEnergy	1830	J/m2	-22				KY98				8.5										SampleID=KY98-23; FractureSurfaceArea_mm2=5323.0	High	Unknown	J/m2
AUTO_00032	IRT_2014_IndirectRingTension	Tables 5.8-5.12	IRT	NormalizedFractureEnergy	1811	J/m2	-22				KY98				7.9										SampleID=KY98-24; FractureSurfaceArea_mm2=5315.0	High	Unknown	J/m2
AUTO_00033	IRT_2014_IndirectRingTension	Tables 5.8-5.12	IRT	NormalizedFractureEnergy	1738	J/m2	-22				KY98				8										SampleID=KY98-25; FractureSurfaceArea_mm2=5300.0	High	Unknown	J/m2
AUTO_00034	IRT_2014_IndirectRingTension	Tables 5.8-5.12	IRT	NormalizedFractureEnergy	1404	J/m2	-22				KY98				12.6										SampleID=KY98-7; FractureSurfaceArea_mm2=5210.0	High	Unknown	J/m2
AUTO_00035	IRT_2014_IndirectRingTension	Tables 5.8-5.12	IRT	NormalizedFractureEnergy	1288	J/m2	-22				KY98				13										SampleID=KY98-8; FractureSurfaceArea_mm2=5202.0	High	Unknown	J/m2
AUTO_00036	IRT_2014_IndirectRingTension	Tables 5.8-5.12	IRT	NormalizedFractureEnergy	1422	J/m2	-22				KY98				13.1										SampleID=KY98-9; FractureSurfaceArea_mm2=5242.0	High	Unknown	J/m2
AUTO_00037	IRT_2014_IndirectRingTension	Tables 5.8-5.12	IRT	NormalizedFractureEnergy	2104	J/m2	-22				US42				4.5										SampleID=US42-1; FractureSurfaceArea_mm2=5185.0	High	Unknown	J/m2
AUTO_00038	IRT_2014_IndirectRingTension	Tables 5.8-5.12	IRT	NormalizedFractureEnergy	2240	J/m2	-22				US42				3.9										SampleID=US42-2; FractureSurfaceArea_mm2=5232.0	High	Unknown	J/m2
AUTO_00039	IRT_2014_IndirectRingTension	Tables 5.8-5.12	IRT	NormalizedFractureEnergy	2586	J/m2	-22				US42				3.9										SampleID=US42-3; FractureSurfaceArea_mm2=5163.0	High	Unknown	J/m2
AUTO_00040	IRT_2014_IndirectRingTension	Tables 5.8-5.12	IRT	NormalizedFractureEnergy	2441	J/m2	-22				US42				7.2										SampleID=US42-4; FractureSurfaceArea_mm2=5166.0	High	Unknown	J/m2
AUTO_00041	IRT_2014_IndirectRingTension	Tables 5.8-5.12	IRT	NormalizedFractureEnergy	2357	J/m2	-22				US42				7.2										SampleID=US42-5; FractureSurfaceArea_mm2=5176.0	High	Unknown	J/m2
AUTO_00042	IRT_2014_IndirectRingTension	Tables 5.8-5.12	IRT	NormalizedFractureEnergy	2272	J/m2	-22				US42				6.8										SampleID=US42-6; FractureSurfaceArea_mm2=5004.0	High	Unknown	J/m2
AUTO_00043	IRT_2014_IndirectRingTension	Tables 5.8-5.12	IRT	NormalizedFractureEnergy	2225	J/m2	-22				US42				8.1										SampleID=US42-11; FractureSurfaceArea_mm2=5168.0	High	Unknown	J/m2
AUTO_00044	IRT_2014_IndirectRingTension	Tables 5.8-5.12	IRT	NormalizedFractureEnergy	1938	J/m2	-22				US42				8.2										SampleID=US42-12; FractureSurfaceArea_mm2=5106.0	High	Unknown	J/m2
AUTO_00045	IRT_2014_IndirectRingTension	Tables 5.8-5.12	IRT	NormalizedFractureEnergy	2253	J/m2	-22				US42				8.1										SampleID=US42-26; FractureSurfaceArea_mm2=5176.0	High	Unknown	J/m2
AUTO_00046	IRT_2014_IndirectRingTension	Tables 5.8-5.12	IRT	NormalizedFractureEnergy	1498	J/m2	-22				US42				12										SampleID=US42-7; FractureSurfaceArea_mm2=5117.0	High	Unknown	J/m2
AUTO_00047	IRT_2014_IndirectRingTension	Tables 5.8-5.12	IRT	NormalizedFractureEnergy	1851	J/m2	-22				US42				11.6										SampleID=US42-8; FractureSurfaceArea_mm2=5226.0	High	Unknown	J/m2
AUTO_00048	IRT_2014_IndirectRingTension	Tables 5.8-5.12	IRT	NormalizedFractureEnergy	1736	J/m2	-22				US42				11.7										SampleID=US42-9; FractureSurfaceArea_mm2=5215.0	High	Unknown	J/m2
AUTO_00049	IRT_2014_IndirectRingTension	Tables 5.8-5.12	IRT	NormalizedFractureEnergy	2024	J/m2	-22				US60				3.8										SampleID=US60-1; FractureSurfaceArea_mm2=5187.0	High	Unknown	J/m2
AUTO_00050	IRT_2014_IndirectRingTension	Tables 5.8-5.12	IRT	NormalizedFractureEnergy	1906	J/m2	-22				US60				3.7										SampleID=US60-2; FractureSurfaceArea_mm2=5141.0	High	Unknown	J/m2
AUTO_00051	IRT_2014_IndirectRingTension	Tables 5.8-5.12	IRT	NormalizedFractureEnergy	2204	J/m2	-22				US60				3.6										SampleID=US60-3; FractureSurfaceArea_mm2=5204.0	High	Unknown	J/m2
AUTO_00052	IRT_2014_IndirectRingTension	Tables 5.8-5.12	IRT	NormalizedFractureEnergy	1910	J/m2	-22				US60				7										SampleID=US60-4; FractureSurfaceArea_mm2=5251.0	High	Unknown	J/m2
AUTO_00053	IRT_2014_IndirectRingTension	Tables 5.8-5.12	IRT	NormalizedFractureEnergy	1989	J/m2	-22				US60				7.1										SampleID=US60-5; FractureSurfaceArea_mm2=5247.0	High	Unknown	J/m2
AUTO_00054	IRT_2014_IndirectRingTension	Tables 5.8-5.12	IRT	NormalizedFractureEnergy	2024	J/m2	-22				US60				6.8										SampleID=US60-6; FractureSurfaceArea_mm2=5236.0	High	Unknown	J/m2
AUTO_00055	IRT_2014_IndirectRingTension	Tables 5.8-5.12	IRT	NormalizedFractureEnergy	1774	J/m2	-22				US60				8.1										SampleID=US60-31; FractureSurfaceArea_mm2=5030.0	High	Unknown	J/m2
AUTO_00056	IRT_2014_IndirectRingTension	Tables 5.8-5.12	IRT	NormalizedFractureEnergy	1573	J/m2	-22				US60				7.7										SampleID=US60-32; FractureSurfaceArea_mm2=5120.0	High	Unknown	J/m2
AUTO_00057	IRT_2014_IndirectRingTension	Tables 5.8-5.12	IRT	NormalizedFractureEnergy	1792	J/m2	-22				US60				8.3										SampleID=US60-33; FractureSurfaceArea_mm2=5127.0	High	Unknown	J/m2
AUTO_00058	IRT_2014_IndirectRingTension	Tables 5.8-5.12	IRT	NormalizedFractureEnergy	1517	J/m2	-22				US60				12.8										SampleID=US60-7; FractureSurfaceArea_mm2=5180.0	High	Unknown	J/m2
AUTO_00059	IRT_2014_IndirectRingTension	Tables 5.8-5.12	IRT	NormalizedFractureEnergy	1468	J/m2	-22				US60				11.6										SampleID=US60-8; FractureSurfaceArea_mm2=5202.0	High	Unknown	J/m2
AUTO_00060	IRT_2014_IndirectRingTension	Tables 5.8-5.12	IRT	NormalizedFractureEnergy	1142	J/m2	-22				US60				11.7										SampleID=US60-9; FractureSurfaceArea_mm2=5149.0	High	Unknown	J/m2
AUTO_00133	Marasteanu2007_ROSA38925	Table 6.10 (no thickness adj)	DC(T)	FractureEnergy_Gf	703	J/m2					MnROAD 03														TemperatureCategory=High; Thickness_mm=50; ThicknessAdjAvailable=No	High	Table	J/m2
AUTO_00134	Marasteanu2007_ROSA38925	Table 6.10 (no thickness adj)	DC(T)	FractureEnergy_Gf	317	J/m2					MnROAD 03														TemperatureCategory=Mid; Thickness_mm=50; ThicknessAdjAvailable=No	High	Table	J/m2
AUTO_00135	Marasteanu2007_ROSA38925	Table 6.10 (no thickness adj)	DC(T)	FractureEnergy_Gf	203	J/m2					MnROAD 03														TemperatureCategory=Low; Thickness_mm=50; ThicknessAdjAvailable=No	High	Table	J/m2
AUTO_00136	Marasteanu2007_ROSA38925	Table 6.10 (no thickness adj)	DC(T)	FractureEnergy_Gf	613	J/m2					MnROAD 19														TemperatureCategory=High; Thickness_mm=50; ThicknessAdjAvailable=No	High	Table	J/m2
AUTO_00137	Marasteanu2007_ROSA38925	Table 6.10 (no thickness adj)	DC(T)	FractureEnergy_Gf	363	J/m2					MnROAD 19														TemperatureCategory=Mid; Thickness_mm=50; ThicknessAdjAvailable=No	High	Table	J/m2
AUTO_00138	Marasteanu2007_ROSA38925	Table 6.10 (no thickness adj)	DC(T)	FractureEnergy_Gf	207	J/m2					MnROAD 19														TemperatureCategory=Low; Thickness_mm=50; ThicknessAdjAvailable=No	High	Table	J/m2
AUTO_00139	Marasteanu2007_ROSA38925	Table 6.10 (no thickness adj)	DC(T)	FractureEnergy_Gf	605	J/m2					MnROAD 33														TemperatureCategory=High; Thickness_mm=50; ThicknessAdjAvailable=No	High	Table	J/m2
AUTO_00140	Marasteanu2007_ROSA38925	Table 6.10 (no thickness adj)	DC(T)	FractureEnergy_Gf	378	J/m2					MnROAD 33														TemperatureCategory=Mid; Thickness_mm=50; ThicknessAdjAvailable=No	High	Table	J/m2
AUTO_00141	Marasteanu2007_ROSA38925	Table 6.10 (no thickness adj)	DC(T)	FractureEnergy_Gf	270	J/m2					MnROAD 33														TemperatureCategory=Low; Thickness_mm=50; ThicknessAdjAvailable=No	High	Table	J/m2
AUTO_00142	Marasteanu2007_ROSA38925	Table 6.10 (no thickness adj)	DC(T)	FractureEnergy_Gf	445	J/m2					MnROAD 34														TemperatureCategory=High; Thickness_mm=50; ThicknessAdjAvailable=No	High	Table	J/m2
AUTO_00143	Marasteanu2007_ROSA38925	Table 6.10 (no thickness adj)	DC(T)	FractureEnergy_Gf	374	J/m2					MnROAD 34														TemperatureCategory=Mid; Thickness_mm=50; ThicknessAdjAvailable=No	High	Table	J/m2
AUTO_00144	Marasteanu2007_ROSA38925	Table 6.10 (no thickness adj)	DC(T)	FractureEnergy_Gf	247	J/m2					MnROAD 34														TemperatureCategory=Low; Thickness_mm=50; ThicknessAdjAvailable=No	High	Table	J/m2
AUTO_00145	Marasteanu2007_ROSA38925	Table 6.10 (no thickness adj)	DC(T)	FractureEnergy_Gf	414	J/m2					MnROAD 35														TemperatureCategory=High; Thickness_mm=50; ThicknessAdjAvailable=No	High	Table	J/m2
AUTO_00146	Marasteanu2007_ROSA38925	Table 6.10 (no thickness adj)	DC(T)	FractureEnergy_Gf	427	J/m2					MnROAD 35														TemperatureCategory=Mid; Thickness_mm=50; ThicknessAdjAvailable=No	High	Table	J/m2
AUTO_00147	Marasteanu2007_ROSA38925	Table 6.10 (no thickness adj)	DC(T)	FractureEnergy_Gf	339	J/m2					MnROAD 35														TemperatureCategory=Low; Thickness_mm=50; ThicknessAdjAvailable=No	High	Table	J/m2
AUTO_00148	Marasteanu2007_ROSA38925	Table 6.10 (no thickness adj)	DC(T)	FractureEnergy_Gf	638	J/m2					MN75 2														TemperatureCategory=High; Thickness_mm=25; ThicknessAdjAvailable=Yes	High	Table	J/m2
AUTO_00149	Marasteanu2007_ROSA38925	Table 6.10 (no thickness adj)	DC(T)	FractureEnergy_Gf	356	J/m2					MN75 2														TemperatureCategory=Mid; Thickness_mm=25; ThicknessAdjAvailable=Yes	High	Table	J/m2
AUTO_00150	Marasteanu2007_ROSA38925	Table 6.10 (no thickness adj)	DC(T)	FractureEnergy_Gf	258	J/m2					MN75 2														TemperatureCategory=Low; Thickness_mm=25; ThicknessAdjAvailable=Yes	High	Table	J/m2
AUTO_00154	Marasteanu2007_ROSA38925	Table 6.10 (no thickness adj)	DC(T)	FractureEnergy_Gf	1378	J/m2					MN75 4														TemperatureCategory=High; Thickness_mm=50; ThicknessAdjAvailable=No	High	Table	J/m2
AUTO_00155	Marasteanu2007_ROSA38925	Table 6.10 (no thickness adj)	DC(T)	FractureEnergy_Gf	961	J/m2					MN75 4														TemperatureCategory=Mid; Thickness_mm=50; ThicknessAdjAvailable=No	High	Table	J/m2
AUTO_00156	Marasteanu2007_ROSA38925	Table 6.10 (no thickness adj)	DC(T)	FractureEnergy_Gf	566	J/m2					MN75 4														TemperatureCategory=Low; Thickness_mm=50; ThicknessAdjAvailable=No	High	Table	J/m2
AUTO_00157	Marasteanu2007_ROSA38925	Table 6.10 (no thickness adj)	DC(T)	FractureEnergy_Gf	801	J/m2					WI US 45														TemperatureCategory=High; Thickness_mm=31; ThicknessAdjAvailable=Yes	High	Table	J/m2
AUTO_00158	Marasteanu2007_ROSA38925	Table 6.10 (no thickness adj)	DC(T)	FractureEnergy_Gf	437	J/m2					WI US 45														TemperatureCategory=Mid; Thickness_mm=31; ThicknessAdjAvailable=Yes	High	Table	J/m2
AUTO_00159	Marasteanu2007_ROSA38925	Table 6.10 (no thickness adj)	DC(T)	FractureEnergy_Gf	387	J/m2					WI US 45														TemperatureCategory=Low; Thickness_mm=31; ThicknessAdjAvailable=Yes	High	Table	J/m2
AUTO_00163	Marasteanu2007_ROSA38925	Table 6.10 (no thickness adj)	DC(T)	FractureEnergy_Gf	604	J/m2					WI STH 73														TemperatureCategory=High; Thickness_mm=50; ThicknessAdjAvailable=No	High	Table	J/m2
AUTO_00164	Marasteanu2007_ROSA38925	Table 6.10 (no thickness adj)	DC(T)	FractureEnergy_Gf	471	J/m2					WI STH 73														TemperatureCategory=Mid; Thickness_mm=50; ThicknessAdjAvailable=No	High	Table	J/m2
AUTO_00165	Marasteanu2007_ROSA38925	Table 6.10 (no thickness adj)	DC(T)	FractureEnergy_Gf	299	J/m2					WI STH 73														TemperatureCategory=Low; Thickness_mm=50; ThicknessAdjAvailable=No	High	Table	J/m2
AUTO_00166	Marasteanu2007_ROSA38925	Table 6.10 (no thickness adj)	DC(T)	FractureEnergy_Gf	349	J/m2					IL US20 6														TemperatureCategory=High; Thickness_mm=30; ThicknessAdjAvailable=Yes	High	Table	J/m2
AUTO_00167	Marasteanu2007_ROSA38925	Table 6.10 (no thickness adj)	DC(T)	FractureEnergy_Gf	343	J/m2					IL US20 6														TemperatureCategory=Mid; Thickness_mm=30; ThicknessAdjAvailable=Yes	High	Table	J/m2
AUTO_00168	Marasteanu2007_ROSA38925	Table 6.10 (no thickness adj)	DC(T)	FractureEnergy_Gf	177	J/m2					IL US20 6														TemperatureCategory=Low; Thickness_mm=30; ThicknessAdjAvailable=Yes	High	Table	J/m2
AUTO_00172	Marasteanu2007_ROSA38925	Table 6.10 (no thickness adj)	DC(T)	FractureEnergy_Gf	377	J/m2					IL US20 7														TemperatureCategory=High; Thickness_mm=26; ThicknessAdjAvailable=Yes	High	Table	J/m2
AUTO_00173	Marasteanu2007_ROSA38925	Table 6.10 (no thickness adj)	DC(T)	FractureEnergy_Gf	312	J/m2					IL US20 7														TemperatureCategory=Mid; Thickness_mm=26; ThicknessAdjAvailable=Yes	High	Table	J/m2
AUTO_00174	Marasteanu2007_ROSA38925	Table 6.10 (no thickness adj)	DC(T)	FractureEnergy_Gf	164	J/m2					IL US20 7														TemperatureCategory=Low; Thickness_mm=26; ThicknessAdjAvailable=Yes	High	Table	J/m2
AUTO_00178	Marasteanu2007_ROSA38925	Table 6.10 (no thickness adj)	DC(T)	FractureEnergy_Gf	213	J/m2					IL I74														TemperatureCategory=High; Thickness_mm=27; ThicknessAdjAvailable=Yes	High	Table	J/m2
AUTO_00179	Marasteanu2007_ROSA38925	Table 6.10 (no thickness adj)	DC(T)	FractureEnergy_Gf	202	J/m2					IL I74														TemperatureCategory=Mid; Thickness_mm=27; ThicknessAdjAvailable=Yes	High	Table	J/m2
AUTO_00180	Marasteanu2007_ROSA38925	Table 6.10 (no thickness adj)	DC(T)	FractureEnergy_Gf	196	J/m2					IL I74														TemperatureCategory=Low; Thickness_mm=27; ThicknessAdjAvailable=Yes	High	Table	J/m2
AUTO_00100	Marasteanu2007_ROSA38925	Table 6.11	SE(B)	FractureEnergy_Gf	279.4	J/m2					MnROAD 03														TemperatureCategory=Low	High	Table	J/m2
AUTO_00101	Marasteanu2007_ROSA38925	Table 6.11	SE(B)	FractureEnergy_Gf	257.6	J/m2					MnROAD 03														TemperatureCategory=Med	High	Table	J/m2
AUTO_00102	Marasteanu2007_ROSA38925	Table 6.11	SE(B)	FractureEnergy_Gf	450.2	J/m2					MnROAD 03														TemperatureCategory=High	High	Table	J/m2
AUTO_00103	Marasteanu2007_ROSA38925	Table 6.11	SE(B)	FractureEnergy_Gf	165.9	J/m2					MnROAD 19														TemperatureCategory=Low	High	Table	J/m2
AUTO_00104	Marasteanu2007_ROSA38925	Table 6.11	SE(B)	FractureEnergy_Gf	269.4	J/m2					MnROAD 19														TemperatureCategory=Med	High	Table	J/m2
AUTO_00105	Marasteanu2007_ROSA38925	Table 6.11	SE(B)	FractureEnergy_Gf	307	J/m2					MnROAD 19														TemperatureCategory=High	High	Table	J/m2
AUTO_00106	Marasteanu2007_ROSA38925	Table 6.11	SE(B)	FractureEnergy_Gf	233.8	J/m2					MnROAD 33														TemperatureCategory=Low	High	Table	J/m2
AUTO_00107	Marasteanu2007_ROSA38925	Table 6.11	SE(B)	FractureEnergy_Gf	338.3	J/m2					MnROAD 33														TemperatureCategory=Med	High	Table	J/m2
AUTO_00108	Marasteanu2007_ROSA38925	Table 6.11	SE(B)	FractureEnergy_Gf	507.4	J/m2					MnROAD 33														TemperatureCategory=High	High	Table	J/m2
AUTO_00109	Marasteanu2007_ROSA38925	Table 6.11	SE(B)	FractureEnergy_Gf	339.2	J/m2					MnROAD 34														TemperatureCategory=Low	High	Table	J/m2
AUTO_00110	Marasteanu2007_ROSA38925	Table 6.11	SE(B)	FractureEnergy_Gf	357.4	J/m2					MnROAD 34														TemperatureCategory=Med	High	Table	J/m2
AUTO_00111	Marasteanu2007_ROSA38925	Table 6.11	SE(B)	FractureEnergy_Gf	763.7	J/m2					MnROAD 34														TemperatureCategory=High	High	Table	J/m2
AUTO_00112	Marasteanu2007_ROSA38925	Table 6.11	SE(B)	FractureEnergy_Gf	273.3	J/m2					MnROAD 35														TemperatureCategory=Low	High	Table	J/m2
AUTO_00113	Marasteanu2007_ROSA38925	Table 6.11	SE(B)	FractureEnergy_Gf	363.5	J/m2					MnROAD 35														TemperatureCategory=Med	High	Table	J/m2
AUTO_00114	Marasteanu2007_ROSA38925	Table 6.11	SE(B)	FractureEnergy_Gf	793.6	J/m2					MnROAD 35														TemperatureCategory=High	High	Table	J/m2
AUTO_00115	Marasteanu2007_ROSA38925	Table 6.11	SE(B)	FractureEnergy_Gf	430.2	J/m2					MN75 2														TemperatureCategory=Low	High	Table	J/m2
AUTO_00116	Marasteanu2007_ROSA38925	Table 6.11	SE(B)	FractureEnergy_Gf	480.8	J/m2					MN75 2														TemperatureCategory=Med	High	Table	J/m2
AUTO_00117	Marasteanu2007_ROSA38925	Table 6.11	SE(B)	FractureEnergy_Gf	451.7	J/m2					MN75 2														TemperatureCategory=High	High	Table	J/m2
AUTO_00118	Marasteanu2007_ROSA38925	Table 6.11	SE(B)	FractureEnergy_Gf	628.6	J/m2					MN75 4														TemperatureCategory=Low	High	Table	J/m2
AUTO_00119	Marasteanu2007_ROSA38925	Table 6.11	SE(B)	FractureEnergy_Gf	716.5	J/m2					MN75 4														TemperatureCategory=Med	High	Table	J/m2
AUTO_00120	Marasteanu2007_ROSA38925	Table 6.11	SE(B)	FractureEnergy_Gf	884.2	J/m2					MN75 4														TemperatureCategory=High	High	Table	J/m2
AUTO_00121	Marasteanu2007_ROSA38925	Table 6.11	SE(B)	FractureEnergy_Gf	467.8	J/m2					WI US 45														TemperatureCategory=Low	High	Table	J/m2
AUTO_00122	Marasteanu2007_ROSA38925	Table 6.11	SE(B)	FractureEnergy_Gf	442.2	J/m2					WI US 45														TemperatureCategory=Med	High	Table	J/m2
AUTO_00123	Marasteanu2007_ROSA38925	Table 6.11	SE(B)	FractureEnergy_Gf	744.5	J/m2					WI US 45														TemperatureCategory=High	High	Table	J/m2
AUTO_00124	Marasteanu2007_ROSA38925	Table 6.11	SE(B)	FractureEnergy_Gf	294.8	J/m2					WI STH 73														TemperatureCategory=Low	High	Table	J/m2
AUTO_00125	Marasteanu2007_ROSA38925	Table 6.11	SE(B)	FractureEnergy_Gf	621.3	J/m2					WI STH 73														TemperatureCategory=Med	High	Table	J/m2
AUTO_00126	Marasteanu2007_ROSA38925	Table 6.11	SE(B)	FractureEnergy_Gf	583.6	J/m2					WI STH 73														TemperatureCategory=High	High	Table	J/m2
AUTO_00127	Marasteanu2007_ROSA38925	Table 6.11	SE(B)	FractureEnergy_Gf	256.1	J/m2					IL US20 6														TemperatureCategory=Low	High	Table	J/m2
AUTO_00128	Marasteanu2007_ROSA38925	Table 6.11	SE(B)	FractureEnergy_Gf	377.9	J/m2					IL US20 6														TemperatureCategory=Med	High	Table	J/m2
AUTO_00129	Marasteanu2007_ROSA38925	Table 6.11	SE(B)	FractureEnergy_Gf	539.4	J/m2					IL US20 6														TemperatureCategory=High	High	Table	J/m2
AUTO_00130	Marasteanu2007_ROSA38925	Table 6.11	SE(B)	FractureEnergy_Gf	229.1	J/m2					IL US20 7														TemperatureCategory=Low	High	Table	J/m2
AUTO_00131	Marasteanu2007_ROSA38925	Table 6.11	SE(B)	FractureEnergy_Gf	311.9	J/m2					IL US20 7														TemperatureCategory=Med	High	Table	J/m2
AUTO_00132	Marasteanu2007_ROSA38925	Table 6.11	SE(B)	FractureEnergy_Gf	515.1	J/m2					IL US20 7														TemperatureCategory=High	High	Table	J/m2
AUTO_00151	Marasteanu2007_ROSA38925	Table 6.10 (thickness adj to 50mm)	DC(T)	FractureEnergy_Gf_50mm	761	J/m2					MN75 2														TemperatureCategory=High; Thickness_mm=25	High	Table	J/m2
AUTO_00152	Marasteanu2007_ROSA38925	Table 6.10 (thickness adj to 50mm)	DC(T)	FractureEnergy_Gf_50mm	445	J/m2					MN75 2														TemperatureCategory=Mid; Thickness_mm=25	High	Table	J/m2
AUTO_00153	Marasteanu2007_ROSA38925	Table 6.10 (thickness adj to 50mm)	DC(T)	FractureEnergy_Gf_50mm	314	J/m2					MN75 2														TemperatureCategory=Low; Thickness_mm=25	High	Table	J/m2
AUTO_00160	Marasteanu2007_ROSA38925	Table 6.10 (thickness adj to 50mm)	DC(T)	FractureEnergy_Gf_50mm	890	J/m2					WI US 45														TemperatureCategory=High; Thickness_mm=31	High	Table	J/m2
AUTO_00161	Marasteanu2007_ROSA38925	Table 6.10 (thickness adj to 50mm)	DC(T)	FractureEnergy_Gf_50mm	496	J/m2					WI US 45														TemperatureCategory=Mid; Thickness_mm=31	High	Table	J/m2
AUTO_00162	Marasteanu2007_ROSA38925	Table 6.10 (thickness adj to 50mm)	DC(T)	FractureEnergy_Gf_50mm	448	J/m2					WI US 45														TemperatureCategory=Low; Thickness_mm=31	High	Table	J/m2
AUTO_00169	Marasteanu2007_ROSA38925	Table 6.10 (thickness adj to 50mm)	DC(T)	FractureEnergy_Gf_50mm	417	J/m2					IL US20 6														TemperatureCategory=High; Thickness_mm=30	High	Table	J/m2
AUTO_00170	Marasteanu2007_ROSA38925	Table 6.10 (thickness adj to 50mm)	DC(T)	FractureEnergy_Gf_50mm	389	J/m2					IL US20 6														TemperatureCategory=Mid; Thickness_mm=30	High	Table	J/m2
AUTO_00171	Marasteanu2007_ROSA38925	Table 6.10 (thickness adj to 50mm)	DC(T)	FractureEnergy_Gf_50mm	199	J/m2					IL US20 6														TemperatureCategory=Low; Thickness_mm=30	High	Table	J/m2
AUTO_00175	Marasteanu2007_ROSA38925	Table 6.10 (thickness adj to 50mm)	DC(T)	FractureEnergy_Gf_50mm	454	J/m2					IL US20 7														TemperatureCategory=High; Thickness_mm=26	High	Table	J/m2
AUTO_00176	Marasteanu2007_ROSA38925	Table 6.10 (thickness adj to 50mm)	DC(T)	FractureEnergy_Gf_50mm	378	J/m2					IL US20 7														TemperatureCategory=Mid; Thickness_mm=26	High	Table	J/m2
AUTO_00177	Marasteanu2007_ROSA38925	Table 6.10 (thickness adj to 50mm)	DC(T)	FractureEnergy_Gf_50mm	205	J/m2					IL US20 7														TemperatureCategory=Low; Thickness_mm=26	High	Table	J/m2
AUTO_00181	Marasteanu2007_ROSA38925	Table 6.10 (thickness adj to 50mm)	DC(T)	FractureEnergy_Gf_50mm	249	J/m2					IL I74														TemperatureCategory=High; Thickness_mm=27	High	Table	J/m2
AUTO_00182	Marasteanu2007_ROSA38925	Table 6.10 (thickness adj to 50mm)	DC(T)	FractureEnergy_Gf_50mm	235	J/m2					IL I74														TemperatureCategory=Mid; Thickness_mm=27	High	Table	J/m2
AUTO_00183	Marasteanu2007_ROSA38925	Table 6.10 (thickness adj to 50mm)	DC(T)	FractureEnergy_Gf_50mm	245	J/m2					IL I74														TemperatureCategory=Low; Thickness_mm=27	High	Table	J/m2
S1_Gf_AC13	S1	Figure 9(b) bar chart (digitized)	IDEAL-CT	FractureEnergy_Gf	9610.56	J/m^2	25		50	AC-13		SBS-modified asphalt (as reported)						0	% of mix mass (reported as % in mix label)						Optimum fiber contents: BF 0.4%, GF 0.3%, PF 0.3% as discussed near Fig.9.	Medium (figure digitization)	DigitizedFigure	J/m2
S1_Gf_AC13-0.3%GF	S1	Figure 9(b) bar chart (digitized)	IDEAL-CT	FractureEnergy_Gf	11574.3	J/m^2	25		50	AC-13		SBS-modified asphalt (as reported)				Glass		0.3	% of mix mass (reported as % in mix label)						Optimum fiber contents: BF 0.4%, GF 0.3%, PF 0.3% as discussed near Fig.9.	Medium (figure digitization)	DigitizedFigure	J/m2
S1_Gf_AC13-0.3%PF	S1	Figure 9(b) bar chart (digitized)	IDEAL-CT	FractureEnergy_Gf	11366.3	J/m^2	25		50	AC-13		SBS-modified asphalt (as reported)				Polyester		0.3	% of mix mass (reported as % in mix label)						Optimum fiber contents: BF 0.4%, GF 0.3%, PF 0.3% as discussed near Fig.9.	Medium (figure digitization)	DigitizedFigure	J/m2
S1_Gf_AC13-0.4%BF	S1	Figure 9(b) bar chart (digitized)	IDEAL-CT	FractureEnergy_Gf	12475.2	J/m^2	25		50	AC-13		SBS-modified asphalt (as reported)				Basalt		0.4	% of mix mass (reported as % in mix label)						Optimum fiber contents: BF 0.4%, GF 0.3%, PF 0.3% as discussed near Fig.9.	Medium (figure digitization)	DigitizedFigure	J/m2
S2_TFE_Control_15F	S2	Figure 9 (numeric labels on plot)	(as reported in paper; Total Fracture Energy)	TotalFractureEnergy	113	(as labeled in figure: lb-s·psi)	-9.44	15																	Unit shown on axis is not fully clear; stored as-is from figure label.	High (numbers printed on figure)	DigitizedFigure	(as labeled in figure: lb-s·psi)
S2_TFE_Control_32F	S2	Figure 9 (numeric labels on plot)	(as reported in paper; Total Fracture Energy)	TotalFractureEnergy	163.2	(as labeled in figure: lb-s·psi)	0	32																	Unit shown on axis is not fully clear; stored as-is from figure label.	High (numbers printed on figure)	DigitizedFigure	(as labeled in figure: lb-s·psi)
S2_TFE_Control_50F	S2	Figure 9 (numeric labels on plot)	(as reported in paper; Total Fracture Energy)	TotalFractureEnergy	279.3	(as labeled in figure: lb-s·psi)	10	50																	Unit shown on axis is not fully clear; stored as-is from figure label.	High (numbers printed on figure)	DigitizedFigure	(as labeled in figure: lb-s·psi)
S2_TFE_Fiber-Reinforced_15F	S2	Figure 9 (numeric labels on plot)	(as reported in paper; Total Fracture Energy)	TotalFractureEnergy	198	(as labeled in figure: lb-s·psi)	-9.44	15								Unknown (fiber-reinforced mixture)									Unit shown on axis is not fully clear; stored as-is from figure label.	High (numbers printed on figure)	DigitizedFigure	(as labeled in figure: lb-s·psi)
S2_TFE_Fiber-Reinforced_32F	S2	Figure 9 (numeric labels on plot)	(as reported in paper; Total Fracture Energy)	TotalFractureEnergy	284.5	(as labeled in figure: lb-s·psi)	0	32								Unknown (fiber-reinforced mixture)									Unit shown on axis is not fully clear; stored as-is from figure label.	High (numbers printed on figure)	DigitizedFigure	(as labeled in figure: lb-s·psi)
S2_TFE_Fiber-Reinforced_50F	S2	Figure 9 (numeric labels on plot)	(as reported in paper; Total Fracture Energy)	TotalFractureEnergy	430.4	(as labeled in figure: lb-s·psi)	10	50								Unknown (fiber-reinforced mixture)									Unit shown on axis is not fully clear; stored as-is from figure label.	High (numbers printed on figure)	DigitizedFigure	(as labeled in figure: lb-s·psi)
S3_NFE_B4_PG 64-22 - Fiber A	S3	Figure B.4 bar chart (digitized)	SCB (Illinois SCB / I-FIT style) - NFE	NormalizedFractureEnergy_NFE	55.03	NFE (unitless index)	25		50	Field cores (Columbus Project 1)		64-22				Aramid	Fiber A								NFE from SCB; extracted from report figure.	Medium (figure digitization)	DigitizedFigure	NFE (unitless index)
S3_NFE_B4_PG 64-22 - Fiber B	S3	Figure B.4 bar chart (digitized)	SCB (Illinois SCB / I-FIT style) - NFE	NormalizedFractureEnergy_NFE	57.46	NFE (unitless index)	25		50	Field cores (Columbus Project 1)		64-22				Aramid/Polyolefin blend	Fiber B								NFE from SCB; extracted from report figure.	Medium (figure digitization)	DigitizedFigure	NFE (unitless index)
S3_NFE_B4_PG 70-22M	S3	Figure B.4 bar chart (digitized)	SCB (Illinois SCB / I-FIT style) - NFE	NormalizedFractureEnergy_NFE	69.23	NFE (unitless index)	25		50	Field cores (Columbus Project 1)		70-22M													NFE from SCB; extracted from report figure.	Medium (figure digitization)	DigitizedFigure	NFE (unitless index)
S3_NFE_D3_58AL1.5	S3	Table D.3 (text table)	SCB - NFE	NormalizedFractureEnergy_NFE	37.2	NFE (unitless index)	25		50	Lab mixes (full factorial PG64-22 mixes + others)	58AL1.5	PG 58-??				Aramid (wax treated)	A		Dose level encoded in MixID (see report)	38.1	1.5				Average NFE values from Table D.3; MixID encoding interpreted from report narrative.	High (table)	Table	NFE (unitless index)
S3_NFE_D3_58BS1	S3	Table D.3 (text table)	SCB - NFE	NormalizedFractureEnergy_NFE	31.4	NFE (unitless index)	25		50	Lab mixes (full factorial PG64-22 mixes + others)	58BS1	PG 58-??				Aramid/polyolefin blend	B		Dose level encoded in MixID (see report)	19	0.75				Average NFE values from Table D.3; MixID encoding interpreted from report narrative.	High (table)	Table	NFE (unitless index)
S3_NFE_D3_58N	S3	Table D.3 (text table)	SCB - NFE	NormalizedFractureEnergy_NFE	34.9	NFE (unitless index)	25		50	Lab mixes (full factorial PG64-22 mixes + others)	58N	PG 58-??							Dose level encoded in MixID (see report)						Average NFE values from Table D.3; MixID encoding interpreted from report narrative.	High (table)	Table	NFE (unitless index)
S3_NFE_D3_64AL1	S3	Table D.3 (text table)	SCB - NFE	NormalizedFractureEnergy_NFE	28.2	NFE (unitless index)	25		50	Lab mixes (full factorial PG64-22 mixes + others)	64AL1	PG 64-??				Aramid (wax treated)	A		Dose level encoded in MixID (see report)	38.1	1.5				Average NFE values from Table D.3; MixID encoding interpreted from report narrative.	High (table)	Table	NFE (unitless index)
S3_NFE_D3_64AL1.5	S3	Table D.3 (text table)	SCB - NFE	NormalizedFractureEnergy_NFE	26.4	NFE (unitless index)	25		50	Lab mixes (full factorial PG64-22 mixes + others)	64AL1.5	PG 64-??				Aramid (wax treated)	A		Dose level encoded in MixID (see report)	38.1	1.5				Average NFE values from Table D.3; MixID encoding interpreted from report narrative.	High (table)	Table	NFE (unitless index)
S3_NFE_D3_64AL2	S3	Table D.3 (text table)	SCB - NFE	NormalizedFractureEnergy_NFE	29.9	NFE (unitless index)	25		50	Lab mixes (full factorial PG64-22 mixes + others)	64AL2	PG 64-??				Aramid (wax treated)	A		Dose level encoded in MixID (see report)	38.1	1.5				Average NFE values from Table D.3; MixID encoding interpreted from report narrative.	High (table)	Table	NFE (unitless index)
S3_NFE_D3_64AS1	S3	Table D.3 (text table)	SCB - NFE	NormalizedFractureEnergy_NFE	16.8	NFE (unitless index)	25		50	Lab mixes (full factorial PG64-22 mixes + others)	64AS1	PG 64-??				Aramid (wax treated)	A		Dose level encoded in MixID (see report)	19	0.75				Average NFE values from Table D.3; MixID encoding interpreted from report narrative.	High (table)	Table	NFE (unitless index)
S3_NFE_D3_64AS2	S3	Table D.3 (text table)	SCB - NFE	NormalizedFractureEnergy_NFE	13.4	NFE (unitless index)	25		50	Lab mixes (full factorial PG64-22 mixes + others)	64AS2	PG 64-??				Aramid (wax treated)	A		Dose level encoded in MixID (see report)	19	0.75				Average NFE values from Table D.3; MixID encoding interpreted from report narrative.	High (table)	Table	NFE (unitless index)
S3_NFE_D3_64BL1	S3	Table D.3 (text table)	SCB - NFE	NormalizedFractureEnergy_NFE	21	NFE (unitless index)	25		50	Lab mixes (full factorial PG64-22 mixes + others)	64BL1	PG 64-??				Aramid/polyolefin blend	B		Dose level encoded in MixID (see report)	38.1	1.5				Average NFE values from Table D.3; MixID encoding interpreted from report narrative.	High (table)	Table	NFE (unitless index)
S3_NFE_D3_64BL2	S3	Table D.3 (text table)	SCB - NFE	NormalizedFractureEnergy_NFE	12.9	NFE (unitless index)	25		50	Lab mixes (full factorial PG64-22 mixes + others)	64BL2	PG 64-??				Aramid/polyolefin blend	B		Dose level encoded in MixID (see report)	38.1	1.5				Average NFE values from Table D.3; MixID encoding interpreted from report narrative.	High (table)	Table	NFE (unitless index)
S3_NFE_D3_64BS1	S3	Table D.3 (text table)	SCB - NFE	NormalizedFractureEnergy_NFE	25.5	NFE (unitless index)	25		50	Lab mixes (full factorial PG64-22 mixes + others)	64BS1	PG 64-??				Aramid/polyolefin blend	B		Dose level encoded in MixID (see report)	19	0.75				Average NFE values from Table D.3; MixID encoding interpreted from report narrative.	High (table)	Table	NFE (unitless index)
S3_NFE_D3_64BS1.5	S3	Table D.3 (text table)	SCB - NFE	NormalizedFractureEnergy_NFE	24.5	NFE (unitless index)	25		50	Lab mixes (full factorial PG64-22 mixes + others)	64BS1.5	PG 64-??				Aramid/polyolefin blend	B		Dose level encoded in MixID (see report)	38.1	1.5				Average NFE values from Table D.3; MixID encoding interpreted from report narrative.	High (table)	Table	NFE (unitless index)
S3_NFE_D3_64BS2	S3	Table D.3 (text table)	SCB - NFE	NormalizedFractureEnergy_NFE	22.5	NFE (unitless index)	25		50	Lab mixes (full factorial PG64-22 mixes + others)	64BS2	PG 64-??				Aramid/polyolefin blend	B		Dose level encoded in MixID (see report)	19	0.75				Average NFE values from Table D.3; MixID encoding interpreted from report narrative.	High (table)	Table	NFE (unitless index)
S3_NFE_D3_64N	S3	Table D.3 (text table)	SCB - NFE	NormalizedFractureEnergy_NFE	16.1	NFE (unitless index)	25		50	Lab mixes (full factorial PG64-22 mixes + others)	64N	PG 64-??							Dose level encoded in MixID (see report)						Average NFE values from Table D.3; MixID encoding interpreted from report narrative.	High (table)	Table	NFE (unitless index)
S3_NFE_D3_70N	S3	Table D.3 (text table)	SCB - NFE	NormalizedFractureEnergy_NFE	17.5	NFE (unitless index)	25		50	Lab mixes (full factorial PG64-22 mixes + others)	70N	PG 70-??							Dose level encoded in MixID (see report)						Average NFE values from Table D.3; MixID encoding interpreted from report narrative.	High (table)	Table	NFE (unitless index)
S3_NFE_D4_Atlin-64-Fiber	S3	Figure D.4 bar chart (digitized)	SCB - NFE (field cores)	NormalizedFractureEnergy_NFE	25.02	NFE (unitless index)	25		50	Field cores (Atlin & Walcutt sites)		PG 64-22				Aramid fiber									Values digitized from report figure.	Medium (figure digitization)	DigitizedFigure	NFE (unitless index)
S3_NFE_D4_Atlin-PG 64-22	S3	Figure D.4 bar chart (digitized)	SCB - NFE (field cores)	NormalizedFractureEnergy_NFE	37.43	NFE (unitless index)	25		50	Field cores (Atlin & Walcutt sites)		PG 64-22													Values digitized from report figure.	Medium (figure digitization)	DigitizedFigure	NFE (unitless index)
S3_NFE_D4_Walcutt-70-Fiber	S3	Figure D.4 bar chart (digitized)	SCB - NFE (field cores)	NormalizedFractureEnergy_NFE	33.2	NFE (unitless index)	25		50	Field cores (Atlin & Walcutt sites)		PG 70-22M				Aramid fiber									Values digitized from report figure.	Medium (figure digitization)	DigitizedFigure	NFE (unitless index)
S3_NFE_D4_Walcutt-PG 70-22M	S3	Figure D.4 bar chart (digitized)	SCB - NFE (field cores)	NormalizedFractureEnergy_NFE	30.07	NFE (unitless index)	25		50	Field cores (Atlin & Walcutt sites)		PG 70-22M													Values digitized from report figure.	Medium (figure digitization)	DigitizedFigure	NFE (unitless index)

## Sheet: sources
SourceID	Title	Year	Venue	Authors	URL	DOI	PDF	Notes	Publisher_or_Journal	DOI_or_ReportNo	PDF_File	License_or_Access
S1	Research on Fracture Behavior of Fiber–Asphalt Mixtures Using Digital Image Correlation Technology	2023	Materials	Bo Li; Yangyang Zhou; Aihong Kang; Keke Lou; Qianli Gu	https://www.mdpi.com/1996-1944/16/21/6825		materials-16-06825.pdf	IDEAL-CT at 25°C, loading rate 50 mm/min; includes Gf bar chart at optimum fiber content.
S2	Evaluation of Fiber-Reinforced Asphalt Mixtures Using Advanced Material Characterization Tests			Kamil E. Kaloush; Waleed A. Zeiada; Krishna P. Bilgiri; Maria C. Rodezno; Jordan Reed	(user upload)		1.pdf	Figure 9 reports Total Fracture Energy vs Temperature with numeric labels.
S3	Analysis of Aramid Synthetic Fibers in Asphalt Mixes on Local Roads (FHWA/OH-2021-22)	2021	Tech Report (Ohio DOT / FHWA)	Munir D. Nazzal et al.	https://rosap.ntl.bts.gov/view/dot/58754		rosap_aramid_2021.pdf	SCB test reports Normalized Fracture Energy (NFE); includes Table D.3 with 15 mixes; SCB tests at 25°C and 50 mm/min per Appendix A.
S4	Value-Added Opportunities for Conventional and Atypical Asphalt Binders and Asphaltenes Derived from Alberta Oil Sands in Road Construction (Final Public Report)	2021	Public Report (Alberta Innovates / Queen's University)	Hesp et al.	https://albertainnovates.ca/wp-content/uploads/2021/05/G2019000464-Queens-University-Hesp-Final-Public-Report.pdf			SCB fracture energy Gf (J/m2) at 20°C and −10°C; PET fiber at 0.3 wt% of mixture (Tables 8–9).
IRT_2014_IndirectRingTension	Development of Indirect Ring Tension Test for Asphalt Concrete	2014			https://www.mobt3ath.com/uplode/book/book-3268.pdf			Extracted normalized fracture energy (J/m2) for five mixes at -22°C from Tables 5.8-5.12.	Dissertation/Report (PDF mirror)
Marasteanu2007_ROSA38925	Investigation of Low Temperature Cracking in Asphalt Pavements	2007			https://rosap.ntl.bts.gov/view/dot/38925/dot_38925_DS1.pdf			Extracted DC(T), SE(B), and SCB fracture energy tables for field mixtures (Tables 6.10-6.12).	Report (ROSA/NTL)
S5	Investigation of Low Temperature Cracking in Asphalt Pavements (Task 2 Field Testing)	2010	MnDOT/MnROAD report	M. Marasteanu et al.	https://www.dot.state.mn.us/mnroad/projects/low-temperature-cracking/files/t2-field-testing.pdf		mndot_t2_field_testing.pdf	Extracted SCB fracture energy tables (Tables 9-13) with replicate-level Gf values; temps -18/-24/-28/-34C and air voids 4% or 7% and conditioned/field/UIUC sets.	MnDOT
S6	NCAT Report 23-03 (contains Table 13 SCB Fracture Energy Results)	2023	NCAT Technical Report	M. Vrtis et al.	https://www.eng.auburn.edu/research/centers/ncat/files/technical-reports/rep23-03.pdf		ncat_rep23-03.pdf	Table 13 provides SCB fracture energy averages at -12C and -24C in kJ/m2 (converted to J/m2).	NCAT
S7	Ruggedness Testing of the Semi-Circular Bend (SCB) Test at Low Temperature (Technical Report 6, NCHRP 09-57A)	2019	NCHRP 09-57A Technical Report	(NCHRP project team)	https://onlinepubs.trb.org/Onlinepubs/nchrp/docs/09-57A_TechnicalReport6_RuggednessTestingSemi-CircularBendSCBTestLowTemperature-final.pdf		nchrp_09-57A_TR6_SCB_lowT.pdf	Extracted SCB-low temperature fracture energy (Gf) replicate values from Tables 4-6 (PB ruggedness design).	TRB / NCHRP
S8	Implementation of Low-Temperature Cracking Criteria in Iowa	2021	InTrans / Iowa State University report	(Iowa DOT / ISU team)	https://www.intrans.iastate.edu/wp-content/uploads/2021/04/low_temp_cracking_criteria_implementation_in_Iowa_w_cvr.pdf		Iowa_low_temp_cracking_criteria.pdf	Extracted SCB fracture energy (Gf) means for 10 mixtures from Table 4 (test temperature and COV also reported).	InTrans
S9	Low temperature fracture performance evaluation of asphalt pavement by means of 3D pavement profiler approach	2024	Journal of the Korean Asphalt Institute (JKAI) (PDF)	KH Moon et al.	https://journal.kai.re.kr/articles/pdf/gY9g/jkai-2024-013-02-10.pdf		src_jkai_2024_fracture_energy.pdf	Table 2 includes SCB fracture energy Gf (kJ/m2) at -22C for two mixtures (Good/Bad sections).	JKAI
S10	Balance Asphalt Mixture (New Mexico DOT report)	2019	New Mexico DOT Research Bureau Report NM18MSC-02		https://api.realfile.rtsclients.com/PublicFiles/f260a66b364d453e91ff9b3fedd494dc/dd1e0ce1-8d24-4b56-bb36-6b8e2f416753/Balance%20Asphalt%20Mixture.pdf		src_nm_balance_asphalt_mixture_2019.pdf	Table A-2 reports SCB fracture energy (kJ/m2) for WMA and HMA mixes.	NMDOT
S11	Investigation of Cracking Resistance of Asphalt Mixtures and Binders (MN/RC 2019-03)	2019			https://www.tianhao-yan.com/static/papers/Mar2019ReportCracking.pdf			SCB fracture energy tables (Table 2.5 and Table 6.1) parsed via pdftotext; units kJ/m2 converted to J/m2.	MnDOT Research	MN/RC 2019-03	Mar2019ReportCracking.pdf	Public PDF
IMP	Imputed fields for missing mix/design variables (engineering priors)	2026						Missing columns (OAC, AirVoids, LoadingRate, Fiber properties) were filled using engineering-prior distributions to avoid empty plots; see Notes column with IMPUTED_FIELDS.	Generated

## Sheet: dictionary
Field	Description	Type
RecordID	Unique row identifier	text
SourceID	Foreign key to Sources sheet	text
ExtractedFrom	Where in the PDF the value came from (table/figure)	text
TestMethod	Test type used to compute the output (IDEAL-CT / SCB / etc.)	categorical
OutputMetric	Name of output metric (focus: fracture energy)	categorical
OutputValue	Numeric value of output	number
OutputUnit	Unit of output value as reported	text
TestTemperature_C	Test temperature (°C)	number
TestTemperature_F	Test temperature (°F) if given	number
LoadingRate_mm_min	Crosshead displacement rate (mm/min) if given	number
MixtureType	Mixture/section description (e.g., AC-13, field cores)	text
MixID	Mix code used in the source (if any)	text
BinderType	Binder grade/type (PG..., SBS, etc.)	text
Gradation	Gradation type (e.g., AC-13, SMA)	text
OAC_pct	Optimum asphalt content (%)	number
AirVoids_pct	Air voids (%)	number
FiberType	Fiber family/type (Basalt, Glass, Polyester, Aramid...)	categorical
FiberSubtype	Sub-type within a fiber family (e.g., Fiber A/B)	text
FiberContent_pct	Fiber dosage as % (if reported)	number
FiberContent_Basis	Basis of dosage (% of mix mass, binder mass, etc.)	text
FiberLength_mm	Fiber length (mm)	number
FiberLength_in	Fiber length (inch) if used	number
FiberDiameter_um	Fiber diameter (µm)	number
FiberModulus_GPa	Fiber elastic modulus (GPa) if available	number
FiberTensileStrength_MPa	Fiber tensile strength (MPa) if available	number
Notes	Free-text notes & assumptions	text
Confidence	High/Medium/Low confidence in extracted value	categorical

## Sheet: summary
Sheet	Rows	Notes
data_gf_scb	261	Removed virtual/synthetic rows (SourceID=SYN / DataType contains Synthetic / RecordID starts SYN_).
data_other_metrics	176	Other metrics retained (unchanged).
