# Supplementary material for: A Source-Aware and Physically Interpretable Data-Driven Framework for Predicting Semi-Circular Bending (SCB) Fracture Energy of Fiber-Reinforced Asphalt Mixtures
Source: Materials (Basel). 2026 May 21;19(10):2172. doi: 10.3390/ma19102172 (PMC13208534; doi:10.3390/ma19102172)
Supplement: Supplementary file 1 [file materials-19-02172-s001.zip › materials-4286020-Supplementary_Materials/TableS2_SourceID_SampleCounts.csv]

SourceID	n_records
S5	64
S11	52
S7	48
Marasteanu2007_ROSA38925	39
AlbertaInnovates2021_Hesp	28
S6	16
S8	10
S10	2
S9	2
